# Supplementary material for: Safety and reactogenicity of a controlled human infection model of sand fly-transmitted cutaneous leishmaniasis
Source: Nat Med. 2024 Aug 2;30(11):3150–62. doi: 10.1038/s41591-024-03146-9 (PMC11564116; doi:10.1038/s41591-024-03146-9)
Supplement: Supplementary file 3 — Demographics, scarring and adverse events. Tab 1, Demographics. Tab 2, Scarring. Tab 3, Adverse events. [file 41591_2024_3146_MOESM3_ESM.xlsx]

## Sheet: Demographics
Participant	Sex	Age	Ethnicity
Cohort 1
LC001	F	41	White
LC003	F	36	White
LC004	M	32	White
LC007	M	21	White
LC008	F	39	White
LC012	F	31	White
Cohort 2
LC011	M	42	White
LC016	M	20	White
LC020	F	20	White
LC021	F	32	White
LC023	M	25	White
LC025	F	37	White
LC026	M	47	White
LC027	F	32	White
Summary	8F (57.1%)	F 33.5 +/- 6.5
	6M (42.9%)	M 31.2 +/-11.3

## Sheet: Scarring
Patient Identification	Degree of scarring	Contributory factors
Cohort 1
LC001	Moderate / severe atrophic scar	Recurrent CL: 1x elliptical excision; 1 x punch biopsy; cryotherapy
LC003	Moderate atrophic scar	CL: 1x elliptical excision; wound infection
LC004	Moderate / severe atrophic scar	Recurrent CL x2: 1x elliptical excision; 2x punch biopsies; cryotherapy
LC007	Mild atrophic scar	CL: 1x elliptical excision
LC008	Mild atrophic scar	CL: 1x elliptical excision
LC012	Mild atrophic scar	1x punch biopsy
Cohort 2
LC011	Mild atrophic scar	1x punch excision
LC016	Mild atrophic scar	Recurrent CL: 2x punch biopsies; cryotherapy
LC020	Mild atrophic scar	CL (clinically compatible only): 1 x punch excision
LC025	Mild atrophic scar	CL: 1 x punch excision
LC026	Mild atrophic scar	CL: 1 x punch excision
LC027	Mild atrophic scar	CL: 1 x punch biopsy

## Sheet: ADVERSE EVENTS v0.2 (3)
AE No #	Record date	Subject ID	Event Name	Start Date	Dr reporting start	Stop Date	Dr reporting stop	Grade	Relationship to study	Medication/treatment for AE	Specify treatment	SAE	Action taken	Action taken (add detail)	Ongoing at end of study
LC001-01	2022-04-20	LC001	Folliculitis, both axillae	2022-04-20	Vivak Parkash	2022-04-27	Vivak Parkash	G1	Unlikely	No		No	None
LC001-04	2022-08-21	LC001	Exudate from scar site (reported, precursor to recurrence 4 weeks later)	2022-08-21	Vivak Parkash	2022-08-22	Vivak Parkash	G1	Probable	No		No	None
LC003-01	2022-02-28	LC003	Wound site infection	2022-02-28	Vivak Parkash	2022-03-09	Vivak Parkash	G2	Probable	Yes	Flucloxacillin 500mg QDS for up to 7 days	No	Further follow-up	Further wound review on 10/03/22 – healing well and completed 7/7 course of antibiotics.
LC003-02	2022-03-09	LC003	Recent URTI symptoms now resolved without treatment, reported 09-03-2022	2022-03-02	Vivak Parkash	2022-03-09	Vivak Parkash	G1	Unlikely	No	None specific to this AE – participant already on Flucloxacillin for wound site infection.	No	None
LC003-05	2022-07-04	LC003	Hay fever, reported current on 04-07-2022	2022-07-04	Vivak Parkash	2022-08-09	Vivak Parkash	G1	Unlikely	Yes	Loratadine 10mg (over the counter) 1ce daily	No	None	Resolved by next visit – no action required.
LC004-01	2022-02-26	LC004	COVID positive	2022-02-26	Vivak Parkash	2022-03-08	Vivak Parkash	G1	Unlikely	No		No	None
LC004-02	2022-03-18	LC004	Wound site infection	2022-03-18	Vivak Parkash	2022-03-26	Vivak Parkash	G2	Probable	Yes	Flucloxacillin 500mg QDS 5/7; Advised regular pain relief – ibuprofen/paracetamol; Sutures removed.	No	None	Resolved within 5 days
LC004-05	2022-08-01	LC004	Recurrent orolabial HSV	2022-08-01	Vivak Parkash	2022-10-28	Vivak Parkash	G1	Unlikely	Yes	Suppressive oral acyclovir from GP	No	None
LC007-01	2022-03-01	LC007	Blocked nose, cough - presumed URTI, reported 01-03-2022	2022-02-25	Vivak Parkash	2022-03-02	Vivak Parkash	G1	Unlikely	No		No	Other (add detail)	Negative COVID test
LC011-01	2022-06-14	LC011	COVID noted on 20-06-2022, no symptoms on record	2022-06-14	Vivak Parkash	2022-06-27	Vivak Parkash	G1	Unlikely	No		No	None
LC011-02	2022-07-26	LC011	Bacterial throat infection	2022-07-26	Vivak Parkash	2022-08-05	Vivak Parkash	G1	Unlikely	Yes	Fr 26/07, Penicilin V, for ten days, ending 5th August	No	None
LC011-03	2022-10-05	LC011	Dental infection	2022-10-05	Vivak Parkash	2022-10-10	Vivak Parkash	G1	Unlikely	Yes	Metronidazole and co-amoxiclav for 5/7 prior to procedure (05-10/10)	No	Other (add detail)	2 x teeth extracted (molars)
LC011-04	2023-03-02	LC011	Acanthosis nigricans (GP diagnosis), reported 02-03-2023	unk	Vivak Parkash	unk		G1	Unlikely				Other (add detail)	Further follow-up blood tests booked with GP. No medication required
LC020-01	2022-04-19	LC020	Persistence of pre-existing thrombophilia, present since 19/04/2022 (Challenge date 12/08/2022)	2022-04-19	Vivak Parkash	ongoing	Vivak Parkash	G2	Unlikely	No		No	Other (add detail)	Repeated blood tests on follow-up visits, showed persistence of raised platelets just outside of range at around 600; referred to GP, subsequently referred to Haematology Outpatients
LC020-03	2022-11-26	LC020	UTI	2022-11-26	Vivak Parkash	2022-11-29	Vivak Parkash	G1	Unlikely	Yes	3 days of trimethoprim from GP
LC021-01	2022-05-30	LC021	Migraine and headache reported now resolved on 30-05-2022	2022-05-29	Vivak Parkash	2022-05-30	Vivak Parkash	G1	Unlikely	No		No	None
LC021-02	2022-09-29	LC021	Persistent abdominal bloating, mild in nature. Reported 29-09-2022	2022-08-30	Vivak Parkash	2022-12-08	Vivak Parkash	G1	Unlikely	Yes	Mebeverine capsules (GP)	No	Other (add detail)	31/10/2022 (Visit 11): Has attended GP several times now received Mebeverine capsules. Awaiting results of tests from GP for cerical smear, Ultrasound abdomen, stool test, urine culture. [V. Parkash] ||| 08/12/2022 (Visit 11 repeat for bloods): Saw GP OCT, lower abdo pains, had U/S Vg + Abdo, all OK, Still seeing GP. Menstrual irregularity, Bloody, on P.O.P Doesn't think she's pregnant. [C. Lacey]
LC023-01	2022-05-21	LC023	Toothache (bottom left wisdom); enlarged cervical lymph nodes	2022-05-21	Vivak Parkash	2022-05-30	Vivak Parkash	G1	Unlikely	Yes	Paracetamol and ibuprofen	No	None
LC023-02	2022-06-07	LC023	Hay fever	2022-06-07	Vivak Parkash	2022-06-14	Vivak Parkash	G1	Unlikely	Yes	Loratadine	No	None
LC023-03	2022-08-25	LC023	URTI ~5/7 days ago - now resolved, reported 25-08-2022	2022-08-20	Vivak Parkash	2022-08-25	Vivak Parkash	G1	Unlikely	No		No	None
LC026-01	2022-05-30	LC026	URTI, reported 30-05-2022	2022-05-27	Vivak Parkash	2022-06-02	Vivak Parkash	G1	Unlikely	No		No	None
LC026-02	2022-08-05	LC026	COVID positive	2022-08-05	Vivak Parkash	2022-08-13	Vivak Parkash	G1	Unlikely	No		No	None
LC027-01	2022-08-30	LC027	Recent migraine, reported 30-08-2022	2022-08-27	Vivak Parkash	2022-08-30	Vivak Parkash	G1	Unlikely	No		No	None
LC027-02	2022-11-06	LC027	New mole on right cheek	2022-11-06	Vivak Parkash	ongoing		G1	Unlikely	No		No	Other (add detail)	Follow-up with GP planned already
LC011-05	2023-05-09	LC011	URTI, fever, rash (follicular red papular right arm), reported 09-05-2023, G2, not related	unk	Alison Layton	unk		G1	Unlikely	Yes	Erythromycin
LC004-06	2023-05-16	LC004	Fall causing injury to right ankle - confirmed sprain. Occurred late March / early April - fully recovered now. Lasted approximately 2 weeks.	unk	Alison Layton	unk		G1	No relationship
LC020-04	2023-05-16	LC020	seen by haematologists since last visit diagnosed with high platelet count thrombocythaemia. No further action required. 6 monthly follow up. Unrelated to study. | Alison Layton	unk	Alison Layton	ongoing			No relationship	Yes	aspirin 75 mg daily		No further action required. 6 monthly follow up.
