# Supplementary material for: Safety and reactogenicity of a controlled human infection model of sand fly-transmitted cutaneous leishmaniasis
Source: Nat Med. 2024 Aug 2;30(11):3150–62. doi: 10.1038/s41591-024-03146-9 (PMC11564116; doi:10.1038/s41591-024-03146-9)
Supplement: Supplementary file 5 — Visium deconvolution and pathway analysis. Tab 1, Data from Reynolds et al.34 used for cell2location deconvolution. Remaining tabs provide pathway analysis and data underpinning Figs. 5 and 6. [file 41591_2024_3146_MOESM5_ESM.xlsx]

## Sheet: Reynolds cell types
Top 30 differentially expressed genes for skin cell states: From Reynolds et al, Science. 2021 Jan 22;371(6527):eaba6500. doi: 10.1126/science.aba6500..
	DC1_gene	DC1_adj_pval	DC1_logfc	DC2_gene	DC2_adj_pval	DC2_logfc	Fb1_gene	Fb1_adj_pval	Fb1_logfc	Fb2_gene	Fb2_adj_pval	Fb2_logfc	Fb3_gene	Fb3_adj_pval	Fb3_logfc	ILC1_3_gene	ILC1_3_adj_pval	ILC1_3_logfc	ILC1_NK_gene	ILC1_NK_adj_pval	ILC1_NK_logfc	ILC2_gene	ILC2_adj_pval	ILC2_logfc	Inf_mac_gene	Inf_mac_adj_pval	Inf_mac_logfc	LC_1_gene	LC_1_adj_pval	LC_1_logfc	LC_2_gene	LC_2_adj_pval	LC_2_logfc	LC_3_gene	LC_3_adj_pval	LC_3_logfc	LC_4_gene	LC_4_adj_pval	LC_4_logfc	LE1_gene	LE1_adj_pval	LE1_logfc	LE2_gene	LE2_adj_pval	LE2_logfc	Mast_cell_gene	Mast_cell_adj_pval	Mast_cell_logfc	Macro_1_gene
1	MALAT1	2.85294e-251	NA	HSPA1A	1.12639e-301	63.2707	MMP2	0	31.6826	DCN	0	90.9279	TNFAIP6	0	105.213	XCL1	0	15.5478	CD7	0	13.2202	KLRB1	0	21.2992	CXCL8	0	231.814	HLA-DQB2	2.6942e-287	27.6512	RGS1	0	85.8583	HLA-DQB2	0	47.5338	CCL22	0	349.025	CCL21	0	79.7154	MMRN1	0	23.1687	TPSB2	0	67.9998	RNASE1
2	HLA-DRA	9.24573e-226	174.682	HSPA1B	4.73086e-295	31.8765	TNFAIP6	0	244.97	COL6A2	0	19.2967	PTGES	0	24.8827	KLRB1	0	9.40508	KLRB1	0	8.06733	IL7R	4.67375e-264	11.2984	CD83	0	16.248	FCER1A	7.96493e-248	10.1727	ACOT7	0	59.4706	HLA-DRB1	0	355.588	CST7	0	85.6439	TFF3	0	22.5115	TFPI	0	15.8759	TPSAB1	9.58813e-303	25.7294	FTL
3	HLA-DQB1	6.4411e-222	32.1518	HLA-DRA	2.58807e-233	89.8414	PTGES	0	46.0437	COL6A1	0	13.7956	MEDAG	0	16.88	AREG	0	18.771	XCL1	0	9.76124	JAML	1.34527e-220	5.07317	SERPINB9	0	6.40576	LST1	5.70766e-247	8.74859	HLA-DQB2	0	40.367	HLA-DRB5	0	60.3461	HLA-DQB2	0	36.1663	TFPI	0	8.40174	AKR1C1	0	42.3162	HPGDS	2.36903e-243	10.2153	CTSB
4	HLA-DPB1	1.26738e-218	115.078	LST1	7.15436e-210	5.85074	THBS2	0	32.9875	CCDC80	0	14.4682	MMP2	0	9.35776	CTSW	0	9.34236	KLRC1	0	8.89627	PTPRC	2.13213e-218	4.50206	REL	0	11.0215	CD207	2.58064e-219	9.69296	SGK1	0	18.7775	HLA-DQA1	0	158.91	HLA-DRB5	0	62.2334	ADIRF	0	10.8394	CCL21	0	49.2258	HPGD	4.87233e-199	16.8893	FCER1G
5	GPR183	6.11463e-211	13.9952	HLA-DQB1	9.00496e-207	11.8615	C1S	0	19.5925	COL1A1	0	33.3015	C1S	0	10.7257	XCL2	0	10.0717	XCL2	0	8.50647	CXCR4	1.50994e-216	6.83181	HLA-DRA	0	53.2956	CD1A	1.46395e-210	10.4253	RGS2	0	18.3795	RGS1	0	32.4402	IDO1	0	93.7543	CLDN5	0	6.79956	AKR1C3	0	16.3657	CTSG	3.69881e-194	14.7087	C1QC
6	CD74	4.38814e-202	195.949	HLA-DPB1	4.61296e-205	35.7835	PDPN	0	21.8637	CFD	0	50.8264	NNMT	0	17.6396	CD96	0	5.57511	KLRD1	0	7.55932	SARAF	1.16971e-201	7.45215	C15orf48	0	11.6577	HLA-DQB1	3.59464e-209	18.8875	HSPA1A	0	54.1234	HLA-DRA	0	346.124	HLA-DQA1	0	171.286	CAVIN2	0	9.88934	STMN1	0	10.1294	CPA3	9.20643e-176	13.2307	CTSL
7	HLA-DQA1	6.8162e-196	40.7716	LYZ	1.79275e-197	12.4435	COL6A2	0	29.4718	COL1A2	0	22.1563	SELENOM	0	12.0827	FCER1G	0	3.74333	CD247	0	4.9263	TSC22D3	5.81844e-186	5.7563	HLA-DPB1	0	18.8929	RGS1	9.54007e-208	20.7751	HLA-DRB1	0	139.182	ACOT7	0	22.6337	HLA-DRB1	0	395.894	MMRN1	0	5.72382	CLDN5	0	17.3923	IL1RL1	4.51037e-162	5.20871	TYROBP
8	PLEK	1.53537e-194	8.19652	HLA-DPA1	5.03183e-186	30.6587	DCN	0	128.73	CTSK	0	11.9914	COL6A2	0	10.9274	LINC01871	0	6.22083	NKG7	0	7.72802	SPOCK2	2.18435e-167	3.57131	CCL22	0	-13.2932	FCGBP	1.73902e-207	10.1789	MTSS1	0	8.28203	HLA-DQB1	0	77.4764	GPR183	0	42.0092	GNG11	8.97151074473642e-310	6.22396	ACTN1	0	7.98134	LAT	4.81975e-133	5.04809	C1QB
9	HLA-DPA1	9.8973e-194	74.7731	AIF1	1.83797e-185	6.59442	NNMT	0	35.1055	MEG3	0	7.64372	CRISPLD2	0	10.5146	TNFRSF18	0	5.19247	PIK3R1	0	5.25626	LTB	8.37342e-154	4.1191	HLA-DQA1	0	9.66124	ACOT7	1.16669e-202	17.4673	HLA-DQA1	0	60.8221	C15orf48	0	77.7125	HLA-DPA1	0	183.669	GADD45B	1.10704e-295	48.7835	CD59	0	21.5836	HDC	8.01537e-112	11.1483	CD68
10	HLA-DRB1	3.26652e-193	95.4364	CST3	1.1479e-178	37.1534	C1R	0	15.2758	APOD	0	15.5141	SERPINE2	0	22.6519	FXYD5	0	7.91685	FCER1G	0	2.81764	TRBC1	4.76254e-149	4.27299	MYO1G	0	3.00247	HLA-DPB1	3.29407e-195	28.008	HLA-DRA	0	160.778	HLA-DPA1	0	121.714	HLA-DPB1	0	163.738	ECSCR	4.00136e-263	4.2437	NNMT	0	12.3903	FCER1G	5.39617e-111	0.993375	CD163
11	HLA-DRB5	7.59005e-166	16.9734	HLA-DRB1	9.01887e-175	14.7879	CRISPLD2	0	13.5312	NNMT	0	13.9627	PDPN	0	8.27565	RAC2	0	4.9483	PTPRC	0	5.2614	LEPROTL1	8.07673e-147	3.14457	CSF2RA	0	2.49342	HLA-DRA	2.52195e-189	60.6461	HLA-DPB1	0	47.1563	HLA-DPB1	0	110.456	TXN	0	439.823	TM4SF1	2.57143e-240	-2.83657	PDPN	0	6.80432	VWA5A	9.63703e-107	5.47421	FTH1
12	NAP1L1	7.90095e-153	12.4778	HLA-DQA1	3.64883e-166	11.7014	MMP14	0	10.837	VIM	0	73.9074	SLC39A14	0	6.25456	PTPRC	0	4.54854	SRGN	0	17.0789	ARHGDIB	3.80084e-138	2.8479	GPR183	0	6.29256	S100A4	2.89098e-184	20.0791	HSPA1B	0	24.8331	CCL22	0	106.481	HLA-DQB1	0	92.4582	IGFBP7	4.68554e-238	3.88405	CNKSR3	0	7.22125	GATA2	1.00637e-106	6.36816	MS4A7
13	NEAT1	7.00779e-151	50.4095	HSPA6	9.84837e-165	20.5215	COL6A1	0	16.5158	C1S	0	7.74143	CTSL	0	13.4479	TSC22D3	0	7.30784	IFITM2	0	9.45345	CD52	9.29149e-137	3.56793	FAM49A	0	2.96832	S100B	1.67255e-181	11.8726	HLA-DQB1	0	30.8263	TXN	0	268.558	HLA-DRA	0	392.013	EFEMP1	3.1119e-237	5.95229	SOD2	0	87.6512	S100A4	2.5513e-101	6.47675	TGFBI
14	HLA-DMA	1.53023e-148	5.26075	CD74	7.45769e-164	43.2325	SLC39A14	0	10.3365	MFAP4	0	9.83896	CFD	0	12.8551	CD53	0	3.96322	CTSW	0	5.49295	CD69	8.07576e-134	3.33031	HLA-DRB1	0	16.4073	AIF1	3.73605e-179	6.05234	CORO1C	0	6.44699	CST7	0	41.3027	CD74	0	912.568	PPFIBP1	1.27006e-236	3.93533	PPFIBP1	0	6.29697	KIT	2.62603e-96	5.51199	SRGN
15	GNA15	1.19979e-126	4.7893	IL1R2	1.51149e-159	4.93806	IGFBP4	0	11.5848	DPT	0	7.62011	C1R	0	8.66841	PLAC8	0	6.06169	CXCR4	0	5.0924	PBXIP1	8.92153e-132	2.97012	CCR7	0	4.61645	DBI	1.43284e-176	12.8583	HLA-DRB5	0	22.0651	CD74	0	505.127	SERPINB9	0	20.4445	SNCG	1.38204e-229	7.98965	ANGPT2	0	16.9031	RAC2	7.37703e-89	3.52303	PLD3
16	SRGN	3.28093e-126	26.4498	FCER1A	1.14531e-156	8.38159	SOD2	0	131.01	TNFAIP6	0	16.5431	CFH	0	7.54473	SYTL3	0	3.40583	AREG	0	6.85568	FXYD5	3.13712e-130	3.89675	MIR155HG	3.73483e-307	6.85061	CD74	1.81515e-174	103.999	CD207	0	11.0967	GPR183	0	26.9271	ACOT7	0	24.3984	VIM	1.27897e-225	36.9146	CNN3	0	6.44707	SH3BGRL3	2.62899e-86	7.60471	S100A9
17	BID	2.75694e-124	5.67855	HLA-DRB5	2.16446e-154	6.27359	PLPP3	0	18.13	MMP2	0	8.29225	PLPP3	0	10.8602	JAML	0	4.56529	PRF1	0	6.34149	TXNIP	4.71002e-127	5.39279	CD74	2.8561e-291	-11.1118	HLA-DPA1	1.01339e-172	20.297	CD83	0	16.4507	CD83	0	31.8409	CD83	0	47.7348	HSPB1	1.31102e-219	18.4713	HEBP1	0	6.12127	GLUL	9.09021e-78	3.06605	C1QA
18	CXCR4	7.40749e-124	9.09359	LGALS2	2.18146e-153	7.41486	SELENOM	0	17.0746	CFH	0	6.4392	MT2A	0	135.745	SRGN	0	12.5058	FYN	0	3.92067	TRAC	9.95353e-126	4.35352	MALAT1	2.52369e-283	#NAME?	HLA-DRB1	1.10392e-170	29.7154	CD74	0	236.765	RALA	0	20.3986	SEC61B	0	48.1318	TIMP3	9.74768e-214	3.81825	APP	0	6.93267	RGS13	9.37279e-73	7.06431	TYMP
19	LSP1	3.84163e-121	4.89594	SGK1	4.76088e-151	7.81684	CTSK	0	21.6331	SERPING1	0	6.7511	GYPC	0	9.12756	GNLY	0	23.3733	ALOX5AP	0	3.93912	IL32	3.03575e-123	9.89782	KYNU	1.28119e-281	2.7484	HLA-DQA1	1.07132e-168	17.7451	LST1	0	7.45146	MMP9	0	22.844	CCR7	0	48.3437	LYVE1	6.45893e-208	6.39187	PDLIM4	0	6.83548	LXN	5.79219e-60	3.18296	MMP9
20	RPS11	2.94064e-120	27.2316	RGS1	7.44291e-147	21.7845	APOD	0	28.9139	SFRP2	0	14.9199	SOD2	0	71.5765	CD7	0	6.43703	LEPROTL1	0	3.2793	EVL	2.41935e-118	2.78039	MAP4K4	3.12364e-265	3.09809	HPGDS	7.55706e-159	6.92748	HLA-DPA1	0	47.0188	MTSS1	0	8.55082	GPR157	0	10.1181	RAMP2	3.45788e-201	4.02256	DEPP1	0	14.9204	RGS2	6.22482e-55	1.80388	C15orf48
21	SYNGR2	9.50619e-117	7.51022	CLEC10A	3.23647e-142	7.27662	AEBP1	0	9.33866	COL3A1	0	16.8562	IGFBP7	0	18.7072	IKZF1	0	3.73766	CD96	0	3.528	LAPTM5	5.53867e-109	2.18902	SAT1	1.18405e-252	122.308	HSPA1B	1.05915e-158	32.0092	CCL22	0	18.4722	TMSB4X	0	386.715	ITM2C	0	23.3359	CRIP2	1.76312e-187	3.0976	SDCBP	0	12.1697	MS4A2	2.88789e-54	10.3343	LILRB4
22	SEC61B	1.26286e-113	12.9558	HLA-DMA	1.73171e-141	3.67624	VCAN	0	10.7809	SERPINF1	0	11.4513	IL6	0	23.5702	SARAF	0	5.25905	SYTL3	0	3.23404	SRGN	4.19271e-104	2.25529	RGS1	4.91031e-247	7.84456	HSPA1A	7.90208e-156	61.8093	GPR183	0	13.5767	GPAT3	0	15.8867	LAD1	0	14.7888	ID3	3.17854e-182	10.5352	IGFBP7	0	18.4822	LAPTM5	2.92442e-52	1.9741	GLUL
23	RPS29	2.9622e-112	45.9986	CXCL8	2.07403e-134	60.5285	MT2A	0	292.347	LUM	0	14.6535	DCN	0	6.21666	STK17B	0	3.2484	SARAF	0	5.16919	PPP2R5C	1.43387e-95	2.61498	HLA-DPA1	2.0335e-246	3.56608	HLA-DRB5	1.94365e-147	6.58282	HLA-DQA2	0	11.6173	FAM49A	0	8.40972	C15orf48	0	75.9417	NNMT	1.22706e-176	3.73607	IFITM3	0	26.2837	CALB2	5.29224e-49	10.6492	EMP3
24	RGS1	2.6276e-111	5.54824	CD83	8.72891e-131	4.11941	GYPC	0	16.3998	GEM	0	19.0652	C3	0	7.46316	CD69	0	3.58296	RAC2	0	3.59891	CD48	9.12065e-91	2.59401	SAMSN1	1.30588e-243	3.057	CPVL	6.18678e-141	5.85061	GNA13	0	6.23484	CMTM6	0	9.964	TBC1D4	0	9.75578	CCL2	4.46354e-171	9.31578	NUPR1	0	9.49112	RHEX	5.96921e-48	6.2912	ABCA1
25	CD83	3.36411e-111	6.97007	FCER1G	2.90865e-130	3.18679	SERPING1	0	11.7914	VCAN	0	4.434	THBS2	0	9.41084	CYTIP	0	3.02093	GZMA	0	6.97916	LMO4	9.48146e-90	2.76823	FNBP1	1.80019e-241	2.79314	CRIP1	5.69485e-138	12.3802	FCGBP	0	7.02441	MAP4K4	0	7.44979	LAMP3	0	14.2516	ARL4A	4.73774e-168	2.87238	SNCA	0	6.43033	CMA1	1.56005e-43	11.0976	SPI1
26	CSF2RA	5.01636e-107	3.41794	DNAJB1	3.73826e-110	14.7292	CTSL	0	32.2633	C1R	0	9.14845	ABI3BP	0	6.75189	ACAP1	0	3.51602	GNLY	0	25.2307	S100A4	1.81701e-88	2.18801	GPR157	6.52732e-240	2.23721	CD83	1.49593e-135	2.4083	SPI1	0	5.54999	SEC61B	0	25.7337	FAM49A	0	10.8954	SOX4	1.24059e-162	6.80975	SLC39A14	0	4.61137	LGALS3	3.68029e-43	5.30144	MAFB
27	SAT1	1.79343e-106	66.7959	GPR183	1.76172e-104	2.96322	NAMPT	0	29.9561	PMP22	0	6.3656	COL6A1	0	5.73173	PRF1	0	5.68756	CEMIP2	0	4.00162	RORA	9.45969e-88	2.33274	MT-ND4	2.50115e-236	32.7735	HLA-DQA2	7.25844e-131	6.21681	C15orf48	0	17.2179	TYROBP	0	15.9777	RAMP1	0	14.552	FABP5	9.05682e-162	2.0381	TFF3	0	9.47768	S100A6	1.21809e-42	4.32278	CTSZ
28	CYTIP	3.61585e-106	8.69629	PLAUR	8.9938e-103	4.13502	CFH	0	10.6126	MT1M	0	11.9197	FGF7	0	11.6972	AHI1	0	3.95922	ARHGDIB	0	3.0636	STK17B	3.49868e-87	1.88985	CST7	6.77272e-233	6.16272	TBC1D4	7.58979e-129	4.37855	LCP1	0	6.83603	SQLE	0	8.08496	MTSS1	0	10.841	FABP4	4.08176e-156	8.10539	TM4SF1	0	17.9733	SMYD3	3.92673e-41	4.43051	HLA-DRA
29	IL4I1	3.38826e-102	7.16617	RGS2	1.62657e-100	6.69042	SERPINE2	0	71.1788	ADIRF	0	6.91301	AEBP1	0	4.31956	IL7R	0	4.31692	CD69	0	2.97214	CD37	1.74744e-84	2.25198	ST8SIA4	1.85849e-230	3.15688	CD52	2.06882e-127	4.54377	S100A4	0	20.5012	DAPP1	0	6.80176	MMP9	0	21.539	PLPP1	6.82447e-156	3.23044	STOM	0	5.62181	RARRES1	1.5044e-40	6.62544	CXCL8
30	RPL27A	8.31763e-102	39.6818	HSP90AA1	1.16681e-97	27.1714	CFD	0	63.1538	PLPP3	0	6.59044	BNIP3L	0	12.6095	PRKX	0	4.11209	IFITM1	0	7.31544	TRBC2	1.88282e-84	3.28997	BCAT1	2.76222e-227	3.8396	TYROBP	2.36573e-120	3.53968	FAM49A	0	5.36991	TALDO1	0	16.5453	KYNU	0	10.8911	HSPA1A	3.95963e-151	18.6983	CD200	0	5.81632	GCSAML	1.71219e-40	10.3067	PSAP
[truncated: 68 more columns]

## Sheet: Spatial_all_cluster_genes
gene	avg_log2FC	p_val_adj	cluster
COL1A1	1.67302	0	0
COL1A2	1.46651	0	0
COL3A1	1.33966	0	0
DCN	1.30263	0	0
MMP2	1.21645	0	0
FSTL1	1.10528	0	0
CLEC3B	1.07973	0	0
FBN1	1.06226	0	0
TNXB	1.05593	0	0
PI16	1.01789	0	0
FBLN1	1.00836	0	0
CTSK	1.00745	0	0
C1R	0.847957	0	0
CCN5	0.827946	0	0
IGFBP5	0.823062	0	0
LUM	0.805742	0	0
SPARC	0.790722	2.39368e-269	0
COL6A2	0.786282	0	0
PLTP	0.774496	0	0
CXCL14	0.77089	0	0
COL6A1	0.765726	0	0
FBLN2	0.759742	0	0
AEBP1	0.704916	0	0
CFD	0.697312	3.24645e-285	0
MFAP5	0.69187	0	0
TIMP2	0.674549	0	0
PLA2G2A	0.668592	0	0
IGFBP4	0.66147	0	0
CCDC80	0.636327	0	0
THBS2	0.625794	0	0
SERPINF1	0.620614	0	0
SFRP2	0.619285	0	0
CST3	0.599557	0	0
MT2A	0.599058	3.86708e-179	0
C3	0.596526	6.03254e-299	0
C1QC	0.59326	1.927e-277	0
RNASE1	0.565731	7.25238e-301	0
C1S	0.562179	0	0
CTHRC1	0.545863	0	0
PCOLCE	0.527632	0	0
PTGIS	0.518252	0	0
COL6A3	0.513741	1.1892e-284	0
CD99	0.499869	0	0
CXCL12	0.492887	1.2495e-292	0
LOX	0.491365	0	0
S100A6	0.469712	0	0
IGFBP6	0.45802	0	0
TNC	0.452087	5.21219e-39	0
GREM1	0.450342	9.21712e-130	0
MFAP4	0.448816	0	0
NNMT	0.442472	1.68288e-258	0
LRP1	0.433224	0	0
C1QB	0.432091	6.80066e-193	0
TIMP1	0.417776	2.6992e-190	0
SLIT3	0.417507	1.22e-264	0
COL5A1	0.415167	1.25231e-280	0
LGMN	0.413835	1.30885e-190	0
THY1	0.412593	1.3079e-273	0
ISLR	0.411997	0	0
TWIST2	0.411989	0	0
PLPP3	0.408544	8.49966e-236	0
CD63	0.394905	4.96918e-202	0
S100A4	0.394386	2.03895e-191	0
CTSB	0.393989	4.2152e-146	0
SEMA3C	0.391143	3.78432e-303	0
CD55	0.387705	1.91863e-297	0
FTL	0.385544	6.0623e-171	0
MRC2	0.384996	1.74443e-296	0
SERPING1	0.380138	8.29242e-192	0
F13A1	0.378799	1.1451e-220	0
ELN	0.377739	5.59799e-260	0
ANGPTL2	0.375309	6.13531e-283	0
CD248	0.374394	2.01821e-279	0
FCGRT	0.37361	6.77088e-191	0
MMP14	0.372683	1.5746e-184	0
ADAMTS2	0.368217	3.0593e-231	0
CFH	0.366886	3.29567e-175	0
SELENOP	0.357325	6.68302e-163	0
PMP22	0.356899	1.65872e-270	0
SERPINE2	0.354152	1.42619e-170	0
ADAMTS5	0.350361	4.10646e-270	0
MARCO	0.345858	1.89677e-203	0
CPXM1	0.345009	3.50482e-295	0
AOX1	0.33992	0	0
CRIP1	0.336366	1.66247e-162	0
SVEP1	0.332349	3.27991e-249	0
CLU	0.324355	8.23919e-132	0
VCAN	0.32321	4.93389e-234	0
ECM1	0.316806	5.75906e-274	0
PODN	0.31503	1.48275e-251	0
LY6E	0.314034	8.10502e-185	0
S100A10	0.313492	3.70472e-159	0
THBS1	0.313217	3.01122e-90	0
PRSS23	0.310649	9.07224e-144	0
FGL2	0.305383	2.97213e-144	0
MXRA8	0.30465	1.44468e-209	0
CTSL	0.303209	2.71993e-113	0
ACKR3	0.299968	0	0
GAS1	0.296557	1.82709e-151	0
SCARA5	0.290832	2.00163e-261	0
CD163	0.290818	1.18874e-126	0
ABI3BP	0.285221	1.65365e-171	0
EMP3	0.284717	4.94669e-142	0
CTSZ	0.283713	7.96746e-110	0
HTRA1	0.281987	1.20199e-200	0
PDGFRB	0.280099	4.26385e-145	0
LILRB5	0.277243	2.76159e-165	0
COL5A2	0.276194	7.28831e-170	0
C1QA	0.274683	1.6114e-146	0
GSN	0.27306	7.77636e-73	0
CERCAM	0.268937	6.21317e-231	0
STAB1	0.267093	3.93873e-146	0
MS4A6A	0.26697	2.20203e-140	0
VSIG4	0.265714	8.49977e-163	0
DAB2	0.26464	1.86764e-155	0
DNM1	0.264474	1.04759e-174	0
OLFML3	0.260229	1.648e-182	0
ADM	0.257965	1.725e-174	0
FKBP10	0.257833	1.51132e-177	0
CD14	0.251622	7.15119e-106	0
IGKC	0.272115	6.27918e-63	1
LYZ	2.0286	0	2
CXCL9	1.9943	0	2
GBP5	1.42945	0	2
MMP9	1.42034	0	2
IFI30	1.32575	0	2
IL32	1.25999	0	2
LAPTM5	1.2266	0	2
SOD2	1.20535	0	2
IDO1	1.19265	0	2
CORO1A	1.1912	0	2
MMP1	1.18846	0	2
COTL1	1.18697	0	2
CTSB	1.18238	0	2
HLA-DQA1	1.17444	0	2
HLA-DPB1	1.1292	0	2
CAPG	1.12715	0	2
WARS	1.11485	0	2
FN1	1.091	6.31494e-303	2
IGKC	1.08314	2.07566e-123	2
CYBA	1.05754	0	2
PSAP	1.05443	0	2
CHI3L1	1.04995	0	2
CCL18	1.04576	0	2
FBP1	1.03937	0	2
LSP1	1.0367	0	2
HLA-DRA	1.03148	0	2
HLA-DPA1	1.03045	0	2
CTSZ	1.01944	0	2
CTSD	1.01658	0	2
CTSS	1.01614	0	2
CD74	1.01267	0	2
PFN1	0.992969	0	2
LTB	0.980049	0	2
LCP1	0.978234	0	2
FCER1G	0.967115	0	2
IGHG1	0.955369	1.75696e-97	2
CCL19	0.945185	2.88125e-298	2
ITGB2	0.927931	0	2
APOE	0.898819	0	2
GBP1	0.892642	0	2
ARPC1B	0.885815	0	2
LIMD2	0.882916	0	2
SRGN	0.880785	0	2
IL2RG	0.865129	0	2
ACTB	0.85369	0	2
TIMP1	0.851736	0	2
UBD	0.849501	0	2
CTSH	0.835081	0	2
ICAM1	0.817646	0	2
EFHD2	0.807954	0	2
JAK3	0.804873	0	2
TMSB4X	0.795328	0	2
FTH1	0.792974	3.59045e-204	2
CCL5	0.792327	0	2
HLA-DRB1	0.78507	4.82259e-47	2
IRF1	0.779871	0	2
RAC2	0.777867	0	2
WIPF1	0.774592	0	2
NUPR1	0.774592	1.69043e-142	2
SLAMF7	0.769931	0	2
TRBC2	0.76068	0	2
HLA-A	0.757335	1.82679e-219	2
STK17B	0.75676	0	2
GZMB	0.754344	0	2
RNF213	0.749023	0	2
IKZF1	0.737858	0	2
ACP5	0.729909	0	2
CYBB	0.726439	0	2
FGL2	0.724116	0	2
TRBC1	0.723512	0	2
GLUL	0.709545	1.19676e-290	2
PTGDS	0.707642	4.61707e-267	2
HLA-DMB	0.702988	0	2
HIST1H1E	0.698702	0	2
ARHGAP45	0.691865	0	2
RASSF4	0.681645	0	2
C15orf48	0.667386	0	2
SPOCK2	0.667094	0	2
TAPBP	0.661609	0	2
B2M	0.659582	0	2
LAP3	0.655778	0	2
IRF8	0.652088	0	2
C1QB	0.647443	5.48121e-255	2
SPI1	0.647293	0	2
VOPP1	0.643935	0	2
GM2A	0.639786	2.93514e-259	2
TYROBP	0.634356	0	2
ITGAX	0.628472	0	2
SQSTM1	0.625057	0	2
PLEK	0.623604	0	2
ARHGEF1	0.622836	0	2
TRAC	0.620479	0	2
SEPTIN1	0.619165	0	2
IL4I1	0.617258	0	2
HIST1H1B	0.608331	0	2
PCBP1	0.60712	0	2
GNLY	0.601491	0	2
ARPC2	0.597785	0	2
EHBP1L1	0.595279	0	2
HCLS1	0.595221	0	2
SQOR	0.591568	0	2
LITAF	0.590986	0	2
TFRC	0.585998	0	2
IGHM	0.585968	3.44785e-176	2
CNDP2	0.585738	0	2
MARCKS	0.585342	9.64771e-294	2
CD40	0.584442	0	2
ACTR3	0.578559	0	2
PRRC2C	0.573382	0	2
FYB1	0.571993	0	2
FTL	0.569524	3.479e-108	2
HLA-DMA	0.568204	0	2
TCIRG1	0.568149	0	2
SKAP1	0.567579	0	2
CD37	0.566964	0	2
SBNO2	0.56443	0	2
PGD	0.56015	0	2
HSPA8	0.55355	2.00944e-282	2
SNX10	0.551491	0	2
GRK2	0.550138	0	2
ARHGAP9	0.544351	0	2
PTPN6	0.544304	0	2
PLAUR	0.542594	0	2
VIM	0.54187	1.15479e-279	2
ARPC4	0.540272	0	2
SMAP2	0.538092	0	2
NFKBIA	0.537462	0	2
CCL21	0.537286	1.70513e-100	2
MAN2B1	0.536149	0	2
SLAMF8	0.536096	0	2
STAT1	0.535105	2.48392e-274	2
HIST1H3D	0.531107	0	2
S100A6	0.530367	5.5556e-240	2
BIRC3	0.529593	0	2
G3BP2	0.528678	0	2
CD52	0.527363	0	2
ARHGDIB	0.527305	0	2
CSF2RB	0.526958	0	2
LCP2	0.525363	0	2
TNFAIP2	0.525239	0	2
CIITA	0.524432	0	2
SOCS1	0.523719	0	2
FLNA	0.523399	0	2
GABARAP	0.522676	1.40819e-281	2
APOBR	0.52157	0	2
SDCBP	0.521171	1.13666e-294	2
TAP1	0.520066	0	2
HLA-DRB5	0.51809	7.78437e-55	2
JCHAIN	0.512724	3.49952e-207	2
PLEKHO1	0.512181	0	2
MCL1	0.512004	0	2
PSMB10	0.511868	0	2
CDC42SE2	0.510781	0	2
AKNA	0.506461	0	2
MPEG1	0.504797	0	2
HSPA5	0.504451	1.79666e-213	2
TNC	0.503086	2.22775e-167	2
CDV3	0.501087	0	2
SNX20	0.500952	0	2
PTPN1	0.500452	0	2
CD3D	0.500218	0	2
IL7R	0.499991	0	2
HLA-E	0.498312	6.99565e-285	2
MSN	0.495075	0	2
HIST1H4D	0.495017	1.37643e-290	2
SELL	0.494966	0	2
TRAF1	0.492563	0	2
PTPRC	0.491421	0	2
PLD3	0.491021	4.25958e-218	2
GNAI2	0.482639	4.63985e-299	2
EMP3	0.481685	0	2
HLA-F	0.480289	1.9556e-292	2
DBNL	0.478942	0	2
SLC39A8	0.477256	0	2
SULF1	0.475409	3.02566e-284	2
STK4	0.472281	0	2
CYTH1	0.47185	0	2
ENO1	0.471717	5.8642e-258	2
HNRNPUL1	0.468032	1.23594e-236	2
RBM3	0.468004	2.42108e-261	2
EIF4A1	0.466082	6.3692e-276	2
EVL	0.465854	2.22311e-277	2
ATP6V1B2	0.464626	4.77563e-299	2
HNRNPA2B1	0.463846	2.33912e-230	2
IGSF6	0.463437	0	2
TBC1D10C	0.461851	0	2
ANP32E	0.460904	0	2
GMFG	0.458882	0	2
CTSL	0.458744	3.32002e-220	2
CD4	0.458655	0	2
CLEC2D	0.458076	0	2
OAZ1	0.457959	1.27084e-231	2
TGFB1	0.457547	0	2
FNBP1	0.455112	0	2
TYMP	0.454648	1.20083e-214	2
MT2A	0.453238	4.00415e-144	2
ID2	0.452912	0	2
FGR	0.45289	0	2
NFKB2	0.450053	0	2
ASAH1	0.449412	1.08328e-231	2
PTPRE	0.448873	0	2
GIMAP5	0.447221	0	2
CD53	0.446963	0	2
BST2	0.444501	0	2
ARGLU1	0.443126	1.57884e-147	2
MYO1F	0.44182	0	2
ARPC3	0.441474	0	2
PREX1	0.438153	0	2
RHOA	0.436368	8.58028e-254	2
STX11	0.436251	0	2
ARID5A	0.43452	0	2
IGFLR1	0.434469	0	2
CYBC1	0.433915	0	2
PIK3CD	0.433728	0	2
ACAP1	0.433301	0	2
HIST1H4A	0.431091	9.88858e-280	2
HNRNPA3	0.430539	3.25345e-208	2
FMNL1	0.430297	0	2
SLA	0.428446	0	2
CSK	0.427092	0	2
MYO1G	0.426676	0	2
IL2RB	0.425111	0	2
RHOF	0.424407	0	2
TRIM22	0.424044	9.95644e-265	2
JUNB	0.423532	1.42117e-238	2
CD68	0.423398	9.22891e-222	2
HIST1H4C	0.422864	9.7179e-198	2
CTSC	0.42247	1.73814e-216	2
CAPZB	0.421717	4.52172e-230	2
DEF6	0.421419	0	2
SRSF3	0.420822	1.98138e-210	2
PPIB	0.420028	2.07829e-191	2
DRAP1	0.418184	2.68515e-220	2
NR1H3	0.417986	0	2
PPP1R9B	0.416528	0	2
CYTH4	0.415257	0	2
SERPINB9	0.414258	0	2
PSTPIP1	0.413983	0	2
KCNAB2	0.413826	0	2
THEMIS2	0.411763	0	2
GLIPR2	0.40968	0	2
SELPLG	0.409357	0	2
HLA-DOA	0.407907	0	2
CD63	0.407235	1.08249e-145	2
ATP6V0B	0.406613	2.23904e-285	2
FXYD5	0.40599	3.66323e-258	2
LRCH4	0.405242	2.08965e-247	2
S100A4	0.404035	1.19614e-180	2
GSTO1	0.403817	0	2
FPR3	0.403383	0	2
TXN	0.402931	3.48031e-142	2
PLAAT4	0.401696	7.80257e-255	2
TAGLN2	0.399758	5.52032e-222	2
CALHM6	0.397694	0	2
FUS	0.397586	8.02046e-189	2
MYH9	0.395749	2.08529e-178	2
ZYX	0.39364	5.40493e-215	2
LASP1	0.392015	5.95359e-244	2
DDX5	0.391462	5.55525e-166	2
SASH3	0.389337	0	2
GRB2	0.388259	0	2
FCGR3A	0.387792	6.00699e-189	2
TGM2	0.386477	0	2
TNFRSF1B	0.384492	0	2
FERMT3	0.383935	0	2
CDC42SE1	0.383476	5.26705e-212	2
PEA15	0.382166	1.86832e-237	2
DEK	0.382158	1.31129e-224	2
ARL6IP5	0.382071	1.56929e-213	2
PSMB9	0.381643	1.61591e-257	2
CCDC88B	0.380848	0	2
RILPL2	0.380394	0	2
NCKAP1L	0.379794	0	2
ADAM19	0.379564	0	2
GBP2	0.377069	3.16209e-192	2
NABP1	0.377031	1.29402e-272	2
MOB3A	0.375015	0	2
SUN2	0.373263	1.48959e-201	2
TMBIM6	0.372979	7.44094e-173	2
UCP2	0.371681	0	2
CD44	0.371461	9.66096e-198	2
AIF1	0.371078	1.43775e-253	2
GZMA	0.369702	0	2
DENND2D	0.368377	3.29542e-279	2
ANXA6	0.368059	2.49283e-176	2
ARAP1	0.367211	3.58529e-227	2
HSP90AA1	0.367139	2.491e-156	2
SPN	0.36398	0	2
DOCK8	0.363939	0	2
CBX6	0.363166	8.13675e-240	2
WDFY4	0.362654	3.11585e-254	2
LIPA	0.362375	5.25637e-234	2
VAMP5	0.361836	2.12168e-220	2
SEMA4D	0.360636	0	2
CD6	0.360546	0	2
VAMP8	0.360353	1.50369e-210	2
SEPTIN6	0.35992	0	2
CD3E	0.359208	0	2
CCR7	0.358604	0	2
APOC1	0.358315	0	2
TMEM176B	0.35767	1.0659e-201	2
C2	0.357371	3.0082e-256	2
CPVL	0.35727	2.68326e-170	2
ARHGAP25	0.357244	0	2
CXCL11	0.355998	1.41288e-258	2
TAP2	0.355623	6.34435e-207	2
AP5B1	0.354852	2.75841e-229	2
LCK	0.353163	0	2
PRF1	0.352932	0	2
CXCR4	0.352736	0	2
GRAMD1A	0.351817	1.26423e-294	2
ITGA4	0.34973	1.03762e-294	2
ARHGAP4	0.349193	3.03413e-255	2
COPE	0.348594	3.00009e-187	2
PTGES3	0.34802	9.74069e-144	2
QKI	0.347484	8.87348e-153	2
UNC93B1	0.346901	4.43687e-251	2
NINJ1	0.342597	3.75327e-215	2
GPNMB	0.341845	1.41283e-68	2
SLC15A3	0.340115	1.00873e-262	2
STK10	0.339141	9.97202e-243	2
GREM1	0.335244	2.25446e-88	2
VAC14	0.335217	0	2
HERPUD1	0.333383	4.02268e-196	2
CD247	0.332708	0	2
OS9	0.332647	7.29651e-147	2
RAB7A	0.332431	2.97525e-161	2
KLRK1	0.332407	0	2
TNF	0.33194	0	2
NUB1	0.331088	2.18874e-243	2
MLLT6	0.331057	1.00784e-155	2
TGOLN2	0.33083	2.35061e-191	2
FKBP5	0.330733	1.32329e-244	2
LGALS2	0.32834	0	2
TNIP1	0.32826	8.49636e-253	2
TRPV2	0.326212	0	2
MARCKSL1	0.326173	5.4986e-189	2
MAP4K1	0.326169	0	2
FLOT2	0.326127	3.28183e-186	2
NCL	0.325799	6.7059e-131	2
LAT	0.325315	0	2
SRC	0.324581	1.82676e-265	2
LPXN	0.32361	0	2
CD274	0.32224	0	2
MMP14	0.321527	1.16631e-115	2
M6PR	0.32082	2.70884e-230	2
SLFN5	0.320539	9.41466e-169	2
MGAT1	0.320512	1.44279e-183	2
C1QC	0.320495	2.19247e-104	2
PABPC1	0.320327	2.40701e-155	2
FAM49B	0.319926	3.63759e-283	2
LAMP3	0.319787	0	2
LHFPL2	0.319487	3.29423e-260	2
EMILIN2	0.317622	8.51864e-167	2
CLEC7A	0.317304	1.41937e-230	2
RNASET2	0.316169	6.2323e-167	2
CASP8	0.315792	2.02052e-280	2
TNS3	0.315105	1.64783e-202	2
PTK2B	0.314544	0	2
ADA2	0.314442	1.49469e-218	2
EPSTI1	0.313106	6.99043e-214	2
CLEC10A	0.311797	1.09231e-148	2
SAMSN1	0.311247	0	2
NUP62	0.310798	5.66247e-219	2
LILRB2	0.310715	8.58414e-239	2
LAIR1	0.308373	9.67359e-232	2
CRISPLD2	0.308066	1.49073e-132	2
ETV6	0.304015	2.15834e-182	2
COX5A	0.303973	2.014e-135	2
KLRC3	0.303391	2.80177e-256	2
PNRC1	0.30333	8.017e-132	2
ETS1	0.302817	1.59001e-199	2
DCAF7	0.302383	1.06805e-190	2
NKG7	0.302357	0	2
KYNU	0.302201	0	2
ATF5	0.301292	2.58376e-177	2
ISG20	0.301273	9.35386e-298	2
CALM3	0.300394	5.63268e-146	2
SEPTIN2	0.300347	1.06385e-99	2
PITPNA	0.300003	1.20156e-125	2
CHMP4B	0.298753	2.84396e-135	2
IL21R	0.298309	0	2
HIST1H2AG	0.298075	6.95931e-146	2
TMEM176A	0.297996	8.75117e-191	2
S100A10	0.296834	9.85747e-111	2
WDR1	0.29678	5.68175e-149	2
APOL1	0.294626	2.02393e-160	2
VASP	0.294161	1.31185e-183	2
CD96	0.294037	0	2
FCGR1A	0.293912	0	2
MYD88	0.2934	4.6234e-183	2
ILF3	0.293194	6.83586e-115	2
SLC43A2	0.292869	3.37817e-222	2
IKZF3	0.292518	0	2
YWHAH	0.292012	6.85989e-150	2
GIMAP4	0.29195	2.24365e-202	2
ATP6V1A	0.291935	3.66792e-177	2
TMC8	0.291804	8.81097e-207	2
ZNF101	0.291449	1.05626e-283	2
GBP4	0.291343	1.63615e-180	2
UBE2L6	0.29074	5.49082e-157	2
CD163	0.287571	1.09188e-113	2
CBFB	0.287439	2.95747e-180	2
SLC31A2	0.286838	2.33411e-207	2
CFLAR	0.286324	6.0175e-156	2
CORO7	0.285973	1.52986e-204	2
VAV1	0.285972	5.07648e-260	2
ADGRE5	0.285442	3.36483e-161	2
HIST1H3I	0.284741	1.87342e-179	2
AGAP2	0.284067	1.72468e-302	2
IER5	0.283702	2.40018e-169	2
EIF4H	0.283589	2.73443e-103	2
PLXNB2	0.283576	1.17431e-97	2
SH3BP1	0.283561	9.329e-232	2
RCSD1	0.283416	2.35168e-227	2
SCPEP1	0.283246	1.40293e-111	2
JPT1	0.282421	1.07193e-177	2
FCGR2A	0.282364	1.4825e-245	2
HS3ST3B1	0.282248	0	2
TRAF3IP3	0.281624	6.82471e-293	2
SIGIRR	0.281357	1.13548e-146	2
ARHGDIA	0.281215	8.53084e-126	2
MCM5	0.280903	1.82728e-181	2
PPP2R5C	0.280864	5.96155e-111	2
FAM107B	0.280856	2.32538e-212	2
ANXA5	0.280652	3.9487e-86	2
WAS	0.28056	7.2047e-280	2
CLCN7	0.279546	3.18848e-172	2
TNKS2	0.278744	1.30021e-112	2
ANKRD11	0.278726	1.00238e-136	2
WNK1	0.278703	1.23991e-91	2
CMTM6	0.278588	7.54881e-166	2
RIPOR2	0.278585	3.77458e-186	2
RAPGEF1	0.277435	2.74327e-206	2
HNRNPR	0.27685	2.85955e-108	2
ATP5F1E	0.275923	7.92519e-116	2
DDRGK1	0.275485	3.14282e-113	2
ARL4C	0.275206	8.85433e-211	2
GIMAP1	0.275071	4.25961e-180	2
KLHL6	0.274875	0	2
ARRB2	0.274784	3.6447e-225	2
HIST1H2BN	0.27394	7.71309e-150	2
MRTFA	0.273486	4.75386e-135	2
UBA52	0.273419	2.15407e-95	2
HIST1H2BO	0.272589	1.18504e-152	2
CD84	0.272398	0	2
H2AFY	0.271603	1.52789e-153	2
PPP1R18	0.27156	3.06186e-206	2
HIST1H2AD	0.271036	2.64718e-160	2
BIN2	0.270693	3.78003e-290	2
PRR13	0.270403	8.51983e-162	2
ATP5IF1	0.270233	2.04193e-93	2
ATOX1	0.269953	5.72583e-136	2
ARHGAP30	0.26956	1.86092e-239	2
MMP2	0.269073	5.42918e-26	2
PSMA5	0.268484	1.97797e-146	2
CCND2	0.26807	7.31193e-127	2
HIST2H2AB	0.267533	2.55389e-137	2
SH3BGRL	0.267522	3.27556e-131	2
TSC22D3	0.267505	1.95681e-161	2
GCH1	0.266491	1.32283e-255	2
HNRNPD	0.266286	3.44525e-100	2
GRN	0.266257	3.13662e-78	2
CYLD	0.266192	4.59077e-200	2
CD14	0.26578	1.96103e-69	2
HNRNPLL	0.265186	1.50046e-146	2
BCL2L11	0.265051	7.39219e-291	2
RNASEK	0.264979	5.56474e-129	2
RHBDF2	0.264738	2.5032e-206	2
APOL3	0.262966	4.72757e-141	2
DGKA	0.262912	4.8942e-97	2
C17orf49	0.261477	4.8445e-175	2
SAMHD1	0.261423	5.05808e-121	2
IL3RA	0.260877	8.96974e-244	2
ABI3BP	0.260384	9.73362e-83	2
PTGES2	0.259766	8.85655e-145	2
SIPA1	0.259649	1.91726e-178	2
SMCO4	0.25895	2.58875e-241	2
PPM1M	0.258565	5.31076e-202	2
EHD1	0.258564	5.98064e-168	2
FGD3	0.257464	1.43391e-195	2
CDC25B	0.257034	3.78661e-141	2
KDM2B	0.256847	3.36172e-171	2
TAF15	0.255943	3.02185e-88	2
EDEM1	0.255499	5.24675e-180	2
PPM1G	0.255185	2.01849e-143	2
TMEM173	0.255023	1.68376e-118	2
PLEKHO2	0.254476	1.61439e-157	2
NPC2	0.254381	1.20949e-97	2
SPATA13	0.254295	1.06543e-169	2
MOB1A	0.254236	1.51258e-118	2
TNFAIP8	0.254023	4.64111e-255	2
CCDC88A	0.253762	2.26273e-153	2
PDIA6	0.253103	2.33582e-96	2
SH3BGRL3	0.252915	1.72331e-94	2
PRKX	0.252682	3.66937e-164	2
DRAM1	0.252619	3.01788e-205	2
DPP9	0.252547	5.90943e-144	2
CCR1	0.252443	1.38807e-201	2
PSD4	0.251441	1.39545e-188	2
KHDRBS1	0.251347	7.60386e-98	2
FABP4	2.94698	0	3
SCD	2.66812	0	3
PLIN1	2.29454	0	3
G0S2	2.13014	0	3
PLIN4	2.11593	0	3
GPD1	1.72917	0	3
PNPLA2	1.42295	0	3
CD36	1.37329	0	3
ADIPOQ	1.30265	0	3
CRYAB	1.23053	0	3
ACSL1	1.21172	0	3
PPP1R1A	1.15752	0	3
FASN	1.1528	0	3
ADIRF	1.08276	0	3
LIPE	1.05148	0	3
MGST1	1.02282	0	3
PLAAT3	1.00878	0	3
RBP4	0.945961	0	3
TNS1	0.919168	0	3
LPL	0.91581	0	3
GPX4	0.888024	0	3
GPAM	0.851736	0	3
AGPAT2	0.826064	0	3
SORBS1	0.804826	0	3
CFD	0.739114	0	3
MCAM	0.723278	0	3
CAV1	0.71563	0	3
FTL	0.710494	3.45629e-241	3
ASPH	0.704175	0	3
AQP7	0.689943	0	3
HSPB6	0.672723	0	3
KCNIP2	0.663365	0	3
ALDH2	0.642853	6.04719e-300	3
AKR1C2	0.634375	0	3
CYB5A	0.631397	0	3
TMEM37	0.627631	0	3
ELOVL5	0.590105	0	3
PFKFB3	0.566712	1.15424e-278	3
PRKAR2B	0.558419	0	3
RASD1	0.518482	0	3
GPX3	0.518281	0	3
GSN	0.517873	5.78899e-183	3
CAT	0.515786	0	3
DGAT2	0.506757	0	3
TXNIP	0.489712	9.98882e-171	3
CAV2	0.488985	0	3
RARRES2	0.486709	0	3
DEPP1	0.486501	0	3
SELENOP	0.476685	1.27069e-155	3
TIMP3	0.444544	2.29154e-165	3
EHD2	0.4428	1.17262e-238	3
ACACB	0.43639	0	3
SPARC	0.435858	2.18558e-187	3
ANGPTL4	0.434401	0	3
TRARG1	0.429273	0	3
CXCL12	0.428005	7.54424e-93	3
LAMA4	0.416601	3.2418e-192	3
PPP2R1B	0.416252	0	3
HBA2	0.412772	5.78973e-175	3
VWF	0.40982	1.40559e-210	3
NTRK2	0.406109	4.70609e-288	3
RETSAT	0.405789	0	3
TSPAN3	0.405447	6.11321e-248	3
S100B	0.400301	3.37562e-275	3
FMOD	0.399368	3.31059e-259	3
CLMP	0.391532	0	3
HSPG2	0.386084	1.00282e-136	3
PPARG	0.385072	0	3
CAVIN1	0.384541	3.40849e-136	3
ITGA7	0.378955	2.49797e-284	3
TKT	0.376247	1.68101e-181	3
MYL9	0.370077	2.59767e-206	3
EPHX1	0.365083	1.40486e-232	3
DHRS3	0.360605	2.54288e-193	3
BOK	0.354167	0	3
CEBPA	0.352401	7.10795e-115	3
APOD	0.352072	1.15246e-109	3
LGALS3BP	0.34706	9.69996e-105	3
COL4A2	0.346294	2.20326e-192	3
SIK2	0.3436	0	3
FZD4	0.337525	0	3
ITIH5	0.332761	2.67504e-258	3
MGLL	0.32875	0	3
LGMN	0.322897	2.89249e-70	3
CD81	0.322167	1.14967e-78	3
APOL6	0.321089	1.24674e-100	3
MAOA	0.315433	0	3
ACO1	0.314251	2.31556e-276	3
LRP1	0.31337	4.26798e-92	3
HADH	0.310792	1.15071e-298	3
CLDN5	0.309154	3.91667e-222	3
MGST3	0.308551	1.04966e-153	3
ANXA2	0.308119	8.27596e-92	3
TSKU	0.306981	3.29143e-239	3
COL4A1	0.305269	1.00854e-82	3
AKR1C1	0.29788	3.08355e-240	3
FADS3	0.297551	4.21329e-229	3
ECHS1	0.294967	6.02144e-137	3
ITGB1BP1	0.294281	3.93204e-275	3
COX14	0.288596	6.03156e-209	3
IGFBP7	0.287276	2.27108e-49	3
A2M	0.283295	9.43877e-66	3
CYB5R3	0.282981	5.74651e-77	3
VEGFB	0.281813	2.26455e-193	3
YWHAG	0.281359	2.32957e-74	3
CD151	0.280921	2.05697e-97	3
PRDX6	0.271697	1.68968e-109	3
ORMDL3	0.270952	5.42058e-174	3
RNASE1	0.269162	5.28219e-54	3
SPTBN1	0.268495	4.62385e-123	3
NRP1	0.26505	1.49497e-104	3
MYO1C	0.260767	4.07012e-104	3
PHLDB1	0.259521	2.0346e-102	3
UGP2	0.258162	2.47772e-128	3
ITGB1	0.256578	5.42066e-80	3
TRIM8	0.256143	2.82678e-84	3
SLC40A1	0.254961	3.10241e-108	3
SERPINF1	0.251867	7.07027e-66	3
ACTA2	1.74681	0	4
TAGLN	1.58808	0	4
IGFBP7	1.50689	0	4
MYL9	1.23363	0	4
TPM2	1.16418	0	4
A2M	1.06731	0	4
COL4A1	1.06623	0	4
CALD1	0.963706	0	4
APOD	0.946791	8.5701e-148	4
VWF	0.93722	0	4
ACKR1	0.877096	0	4
HSPG2	0.831785	0	4
AQP1	0.79694	2.39412e-211	4
TIMP3	0.787148	7.38747e-245	4
MYLK	0.771408	0	4
ID1	0.764218	5.96502e-232	4
TPM1	0.758257	1.36962e-280	4
ENG	0.75059	1.18909e-269	4
CXCL12	0.723772	9.55993e-181	4
ACTG2	0.709911	3.04366e-140	4
CAVIN1	0.700932	1.09834e-245	4
CCN2	0.685562	3.40377e-163	4
MCAM	0.683824	0	4
FLNA	0.672097	1.59973e-158	4
IFITM3	0.666562	6.62657e-220	4
C11orf96	0.66155	0	4
CRIM1	0.659561	1.13515e-277	4
PLVAP	0.65414	0	4
IFITM2	0.653307	7.72245e-228	4
VIM	0.649633	2.96221e-241	4
COL15A1	0.641227	3.8167e-228	4
RAMP3	0.641198	0	4
CCL19	0.610306	1.67765e-122	4
MYH9	0.605013	5.53468e-183	4
CCL14	0.600128	3.47879e-269	4
PECAM1	0.593208	7.56424e-288	4
SYNPO2	0.573178	0	4
KCTD12	0.556801	2.0489e-223	4
COL4A2	0.537614	6.88996e-248	4
SPARC	0.532311	1.70502e-142	4
LIMS2	0.52343	0	4
CDH5	0.523047	1.57309e-266	4
BCAM	0.520643	0	4
CLEC14A	0.515038	0	4
COL18A1	0.509961	1.30258e-278	4
CFH	0.503866	1.5926e-148	4
SPARCL1	0.503212	0	4
LAMC1	0.497222	2.95531e-207	4
ID3	0.495795	1.48762e-238	4
TINAGL1	0.485757	0	4
IGFBP5	0.479857	3.23184e-102	4
ITGA7	0.475679	0	4
CNN1	0.475015	1.31139e-147	4
LBH	0.470996	9.16651e-134	4
LTBP4	0.470747	4.77293e-121	4
NR2F2	0.469857	0	4
ADIRF	0.468158	1.69701e-158	4
SOD3	0.457827	5.56889e-129	4
BGN	0.440028	3.41383e-92	4
TGFBR2	0.437563	7.29873e-176	4
THY1	0.436211	7.54963e-101	4
NPDC1	0.431231	3.17117e-251	4
PTGDS	0.430071	2.52764e-68	4
CRIP2	0.429684	5.88584e-139	4
PRRX1	0.419491	1.58325e-151	4
CD93	0.418565	3.7072e-300	4
CST3	0.416111	6.70697e-80	4
EPAS1	0.414295	9.78478e-236	4
LMOD1	0.406733	0	4
SLC9A3R2	0.398657	2.00946e-192	4
FN1	0.397995	2.43696e-79	4
MAP1B	0.397841	1.69434e-170	4
CD34	0.397688	5.11547e-176	4
EHD2	0.394691	5.66887e-150	4
SHANK3	0.39275	1.73824e-200	4
C3	0.391886	3.65908e-55	4
PDGFRB	0.388468	9.591e-130	4
MFGE8	0.386237	3.01731e-131	4
ADCY4	0.385408	5.21751e-243	4
PDLIM7	0.381486	7.47045e-160	4
CAV1	0.380803	4.17544e-150	4
TGFBI	0.380325	1.67449e-84	4
ACTN1	0.37877	5.21044e-114	4
TM4SF1	0.376119	4.26508e-169	4
TMSB4X	0.375212	1.91319e-95	4
GGT5	0.374903	2.33053e-197	4
FILIP1L	0.372751	9.48636e-242	4
CNN3	0.363514	3.1593e-140	4
SELENOM	0.362031	4.21276e-135	4
TSPAN7	0.360403	5.64776e-295	4
PLXND1	0.35814	1.23633e-120	4
ECSCR	0.351234	8.056e-288	4
LMCD1	0.342279	7.90187e-165	4
CAVIN3	0.341797	1.94372e-131	4
CLDN5	0.341653	4.67912e-155	4
TXNIP	0.339607	1.56483e-82	4
GNAI2	0.335256	4.68386e-81	4
GSN	0.33481	4.53586e-58	4
LRRC32	0.330266	2.20069e-155	4
GNG11	0.329354	3.60084e-171	4
NRP1	0.327563	4.17256e-129	4
DEPP1	0.326576	3.49028e-135	4
ECE1	0.322477	2.4963e-149	4
PTMS	0.318726	2.99152e-71	4
RGS5	0.317497	7.49754e-170	4
LAMB2	0.311231	8.42377e-98	4
RHOB	0.309199	8.39736e-83	4
OLFML2B	0.308902	2.71407e-123	4
TACC1	0.303265	1.51234e-94	4
CLU	0.301945	1.0169e-41	4
TLN1	0.301023	2.16459e-88	4
SLIT3	0.300759	1.39403e-72	4
GNAS	0.30045	1.87705e-68	4
SORBS3	0.298826	1.26577e-107	4
NGFR	0.297948	4.8778e-163	4
CLIC4	0.290663	1.49899e-105	4
TPSB2	0.290079	6.58641e-35	4
COL6A3	0.28558	3.3558e-52	4
COL6A2	0.284916	2.1784e-54	4
ID4	0.284624	6.22521e-78	4
CYB5R3	0.283832	6.14122e-71	4
ITGB1	0.281409	5.35986e-83	4
ZEB2	0.281028	5.09167e-99	4
TNS1	0.280532	5.97456e-81	4
ESAM	0.278672	2.893e-254	4
KANK2	0.278184	1.12306e-156	4
C1QTNF1	0.276613	1.85221e-127	4
IFITM1	0.275112	3.50193e-95	4
LAMA4	0.274184	1.10458e-78	4
LIFR	0.27378	9.29208e-146	4
PALLD	0.273763	1.11441e-82	4
PARM1	0.272117	1.23256e-210	4
NOTCH3	0.271303	2.86018e-131	4
NES	0.270843	3.8552e-157	4
VWA1	0.269945	1.41691e-156	4
HLA-E	0.269464	7.74246e-48	4
PTK2	0.268583	1.27376e-103	4
PRSS23	0.268378	7.82885e-57	4
EID1	0.268104	2.68848e-65	4
MRGPRF	0.268082	1.62112e-174	4
AHR	0.266368	2.4726e-97	4
TNS2	0.263927	4.73642e-104	4
C1S	0.261896	2.51466e-46	4
DDX17	0.260988	2.00674e-56	4
CAPNS1	0.260988	5.86774e-61	4
IL33	0.260783	7.25958e-168	4
MCTP1	0.259975	3.55181e-132	4
TGFB1I1	0.258618	1.11192e-165	4
LAMA5	0.258077	2.18634e-87	4
PHLDB2	0.257404	1.38042e-87	4
IGFBP4	0.256334	3.43585e-52	4
ABCA8	0.254776	1.23308e-98	4
MYO15B	0.25125	8.52637e-90	4
LOR	1.17892	0	5
KRT10	1.04254	0	5
KRT1	0.949448	0	5
KRT2	0.87785	0	5
PERP	0.643121	1.67864e-192	5
DSP	0.623414	0	5
TRIM29	0.594899	0	5
FLG	0.518443	0	5
HOPX	0.497866	7.78325e-294	5
FBLN1	0.497817	2.20145e-79	5
KRT5	0.490326	7.85304e-297	5
AHNAK	0.48114	4.48322e-122	5
SYT8	0.470229	7.52207e-297	5
DSG1	0.464899	1.33828e-302	5
JUP	0.463949	1.75019e-266	5
APCDD1	0.457486	4.21653e-194	5
KRTDAP	0.447225	0	5
DMKN	0.431359	0	5
KRT14	0.418968	3.36557e-269	5
PKP1	0.38657	1.67473e-256	5
MT1X	0.378405	5.88712e-115	5
CDHR1	0.372767	2.32273e-231	5
SCEL	0.359671	4.61029e-168	5
CXCL14	0.336347	7.23589e-82	5
ZFP36L2	0.332638	2.17766e-73	5
FGFR3	0.332197	1.9151e-187	5
CCL21	0.332105	1.142e-22	5
ALDH3A2	0.331134	7.1306e-108	5
LCE1C	0.321011	1.65728e-195	5
DSC1	0.319553	2.17529e-256	5
FLG2	0.318669	4.62283e-200	5
THBS2	0.314264	5.10426e-62	5
COL17A1	0.311104	7.22158e-185	5
TPPP3	0.304468	5.7902e-124	5
LY6D	0.28691	3.70522e-240	5
CALML5	0.284989	1.01212e-268	5
CLDN1	0.282674	9.72426e-136	5
EEF1G	0.279844	8.38319e-73	5
DEGS1	0.274186	2.38157e-136	5
GATA3	0.271556	1.36245e-120	5
SLURP1	0.270496	4.78785e-215	5
HSPB1	0.264459	2.36365e-141	5
DCD	1.49191	0	6
MUCL1	1.16744	0	6
PIP	0.899029	0	6
SLC12A2	0.598407	0	6
SCGB2A2	0.539392	0	6
SCGB1D2	0.498926	0	6
KRT7	0.441316	0	6
COL1A1	0.40887	1.96817e-55	6
AQP5	0.394203	0	6
CFD	0.387657	1.98517e-59	6
CLEC3B	0.381344	2.09635e-63	6
FSTL1	0.312504	4.32492e-36	6
CCDC80	0.311761	1.18718e-42	6
ATP1A1	0.309011	9.10862e-103	6
SPARC	0.295622	4.57527e-42	6
IGFBP5	0.292252	2.31083e-40	6
MFAP5	0.291639	1.82914e-45	6
COL1A2	0.28521	1.50305e-41	6
PLA2R1	0.280506	1.19967e-107	6
ATP1B1	0.276267	3.62852e-117	6
TNXB	0.275949	3.96807e-38	6
APOD	0.258517	1.01396e-65	6
PLA2G2A	0.252956	4.12211e-37	6
NFIB	0.251344	5.59491e-49	6
S100A2	2.33477	0	7
KRT16	1.90903	2.92145e-233	7
S100A9	1.88244	9.65167e-176	7
S100A8	1.82129	2.43216e-205	7
KRT6B	1.4256	3.91829e-271	7
GJB2	1.2489	0	7
KRT14	1.05664	9.64382e-221	7
IVL	1.05258	3.77589e-258	7
MMP1	1.0502	4.29137e-177	7
S100A14	1.00291	1.30164e-236	7
KRT5	0.924344	9.98155e-285	7
FABP5	0.910116	1.3788e-178	7
TUBA4A	0.839634	2.50288e-186	7
CSTB	0.809585	5.75759e-112	7
LYPD3	0.795049	4.9922e-146	7
SPRR2A	0.792324	2.53068e-259	7
CNFN	0.788171	4.76533e-176	7
DSC2	0.779741	7.73799e-224	7
S100A7	0.779717	2.55249e-179	7
AQP3	0.706162	2.06174e-92	7
IFI6	0.681053	2.86543e-73	7
LYZ	0.6507	1.34224e-50	7
SDC1	0.605288	2.00743e-86	7
CRABP2	0.567972	4.69468e-103	7
DRAP1	0.510744	7.09338e-88	7
WARS	0.510505	7.38914e-62	7
CLTB	0.470816	9.71766e-84	7
S100A16	0.461445	1.92766e-66	7
GSTP1	0.452223	1.76604e-35	7
HSPA5	0.448462	3.02197e-55	7
CDH3	0.445002	4.2018e-134	7
IER5	0.409474	4.92664e-114	7
PRRC2C	0.391248	2.63366e-51	7
G3BP2	0.388736	3.16413e-57	7
RNF213	0.386024	1.43248e-44	7
COL17A1	0.385508	2.65698e-67	7
GZMB	0.377847	3.77414e-81	7
APOE	0.371531	2.99035e-35	7
TACSTD2	0.368983	2.72046e-58	7
PKP1	0.368678	5.23338e-129	7
SQOR	0.366081	1.57544e-74	7
PCBP1	0.35599	8.5682e-43	7
PERP	0.351292	2.82422e-55	7
JUP	0.350258	2.27342e-72	7
SBSN	0.3476	2.03498e-101	7
TNC	0.346563	2.28563e-34	7
IFI27	0.346295	8.98134e-22	7
SBNO2	0.344052	9.97404e-59	7
PFN1	0.341193	1.16149e-38	7
LCE3D	0.341036	4.68553e-147	7
CNDP2	0.338439	6.74841e-54	7
PA2G4	0.338306	3.03451e-65	7
PKP3	0.335928	3.58035e-59	7
CDKN1A	0.334479	1.54841e-59	7
TXN	0.329845	9.15468e-40	7
JPT1	0.328026	3.93486e-52	7
S100A11	0.326088	3.35102e-08	7
IDO1	0.321921	5.73171e-79	7
KLK7	0.320259	2.56042e-98	7
EIF4H	0.320141	1.6037e-38	7
ISG15	0.319648	3.65203e-50	7
SPRR2D	0.312257	3.10112e-118	7
LY6D	0.311655	6.18318e-21	7
CLDN4	0.310443	7.45852e-28	7
GBP5	0.307398	1.0338e-27	7
KLK10	0.29917	1.75705e-59	7
CCDC71L	0.298314	7.88971e-52	7
BST2	0.297435	1.34421e-39	7
ARGLU1	0.295605	3.24744e-21	7
AP5B1	0.294236	4.28136e-80	7
SPINK5	0.293455	2.95017e-63	7
CRCT1	0.291654	1.83467e-49	7
ANP32E	0.288208	1.06596e-45	7
NUPR1	0.287873	5.95186e-11	7
MMP9	0.286442	4.76619e-63	7
ENO1	0.283614	2.61643e-19	7
EIF4A1	0.282738	1.14145e-25	7
RBM3	0.279193	1.60939e-30	7
CALML5	0.27663	4.03106e-99	7
CAPG	0.274701	1.3897e-52	7
HDGF	0.274011	5.2856e-38	7
EVPL	0.273034	2.20094e-62	7
ATP5IF1	0.272532	1.20756e-34	7
TYMP	0.271572	1.79758e-22	7
AURKAIP1	0.269405	5.58538e-47	7
TNKS2	0.268588	6.08737e-44	7
PLAUR	0.265487	6.93684e-56	7
ARF3	0.265053	8.3083e-36	7
TUBB6	0.264725	9.3914e-17	7
FBP1	0.25917	2.50746e-54	7
PITPNA	0.257414	3.8505e-34	7
CTSD	0.25549	1.45155e-27	7
ELL2	0.253793	4.85698e-50	7
HSPB1	0.251442	5.61253e-51	7
DCD	3.73792	0	8
MUCL1	3.42961	0	8
PIP	2.88933	0	8
SLC12A2	2.47158	0	8
SCGB2A2	2.33539	0	8
SCGB1D2	2.3052	0	8
KRT7	2.21083	0	8
AQP5	2.01586	0	8
ATP1A1	1.88127	0	8
ATP1B1	1.70592	0	8
SFRP1	1.55099	0	8
PLA2R1	1.43889	0	8
KRT15	1.41302	7.42307e-299	8
ID4	1.40472	0	8
AZGP1	1.38124	0	8
KRT18	1.35106	0	8
SOX9	1.33265	0	8
PDCD4	1.27307	0	8
TFCP2L1	1.23981	0	8
STAC2	1.21569	0	8
PPP1R1B	1.21376	0	8
NDRG2	1.18895	0	8
KRT8	1.15324	0	8
CITED4	1.14619	0	8
NFIB	1.06846	0	8
PYGB	1.05323	0	8
APP	1.03633	0	8
ACTA2	1.03225	9.01972e-298	8
ATP2A3	1.02392	0	8
MELTF	1.01711	0	8
PADI2	1.00823	0	8
KCNK5	1.00007	0	8
XBP1	0.999546	0	8
PDK3	0.979534	0	8
NCALD	0.968226	0	8
GABRP	0.967692	0	8
SDC4	0.918031	0	8
MYLK	0.878881	0	8
CRACR2B	0.875959	0	8
KRT77	0.86155	0	8
LTF	0.853092	3.93895e-234	8
EPHB3	0.84938	0	8
APOD	0.840864	1.15932e-221	8
ACTG2	0.835727	0	8
PFKFB3	0.834551	2.73145e-218	8
GLS	0.834081	0	8
AKR1C1	0.830012	0	8
WFDC3	0.816176	0	8
KIAA1324	0.806117	0	8
TIMP3	0.803551	6.59755e-267	8
MMP7	0.800424	0	8
PPDPF	0.796687	1.1154e-264	8
HSD11B2	0.79083	0	8
TM4SF1	0.771902	0	8
PDLIM4	0.764214	0	8
SLC26A2	0.757492	0	8
ZG16B	0.751386	0	8
TLE5	0.7495	1.49276e-282	8
ATP5F1B	0.742458	1.17002e-238	8
DDR1	0.737851	0	8
CD9	0.732604	1.80483e-252	8
LRRC26	0.726686	0	8
LMO4	0.720767	0	8
TAGLN	0.704582	1.78161e-242	8
DEFB1	0.704571	1.19087e-190	8
ATP6V0A4	0.701412	0	8
TRPS1	0.698187	0	8
CNN1	0.693905	0	8
EPCAM	0.687471	0	8
SPINT1	0.672645	0	8
FXYD3	0.669111	0	8
TPD52L1	0.659878	0	8
PPP1CB	0.657083	7.20649e-270	8
TPM2	0.645612	6.5104e-234	8
DBI	0.641758	1.63168e-133	8
SYNM	0.640893	0	8
THBS1	0.638847	5.7493e-195	8
CRACR2A	0.627032	0	8
FMO5	0.625233	0	8
KIAA1671	0.617996	0	8
ITPR2	0.616697	0	8
TMEM123	0.616637	0	8
KCNN4	0.609538	0	8
COX6A1	0.609061	3.8318e-195	8
PHLDA1	0.608467	0	8
TNS4	0.600171	1.69354e-300	8
CPE	0.599712	6.47974e-205	8
RHPN2	0.597174	0	8
PEBP1	0.593566	7.77252e-231	8
STK39	0.590233	0	8
TSPAN8	0.584149	0	8
ITGB4	0.582611	4.98632e-236	8
TLE2	0.576119	0	8
PPARGC1A	0.574914	0	8
PRR4	0.569944	0	8
SOX10	0.567751	0	8
HIF1A	0.561912	2.25868e-187	8
HMGCS2	0.551895	0	8
SH3BP4	0.549632	0	8
CTNNB1	0.546973	3.53549e-192	8
A2M	0.540341	1.46279e-113	8
CNN3	0.53645	4.29946e-210	8
MLPH	0.535301	0	8
SLC1A5	0.534992	0	8
KIAA1522	0.529681	5.17336e-216	8
C1orf116	0.526641	0	8
SOSTDC1	0.526601	0	8
GNAS	0.525996	1.19964e-135	8
SESN3	0.525677	3.82475e-223	8
MYL9	0.522378	2.16934e-143	8
CX3CL1	0.517305	0	8
PTPRF	0.513882	2.85082e-201	8
HOMER2	0.509671	0	8
IDH2	0.505643	1.80327e-250	8
COX7C	0.504743	2.3832e-176	8
C2orf72	0.503108	0	8
ANO1	0.502741	1.03896e-248	8
SPINT2	0.497814	7.46149e-168	8
SLC13A2	0.494537	0	8
ATL2	0.494486	0	8
NR4A1	0.493922	0	8
WWC1	0.493835	0	8
FZD1	0.492588	0	8
CLDN7	0.487763	0	8
SEMA3C	0.483372	5.21006e-121	8
COX4I1	0.477723	7.32457e-126	8
SLC12A7	0.472031	2.34193e-186	8
CGNL1	0.468134	0	8
TBX3	0.467318	0	8
UQCRC1	0.461522	2.11024e-162	8
CA6	0.460009	0	8
S100A1	0.459223	0	8
PCMTD1	0.458327	9.57576e-222	8
ANXA3	0.45808	0	8
SRRM2	0.457346	1.57986e-129	8
ATP5MC3	0.453487	4.02225e-138	8
TRIM2	0.447918	0	8
RUNX1	0.447198	2.67351e-115	8
CRABP2	0.44111	6.25236e-50	8
FOXA1	0.441068	0	8
CRIM1	0.438906	2.32329e-159	8
C1orf115	0.438553	0	8
ERBB2	0.437883	3.12554e-191	8
NFIX	0.436985	5.0681e-142	8
TOB1	0.43345	1.76549e-196	8
PRR15L	0.430403	0	8
OGFRL1	0.429281	2.44381e-253	8
CD151	0.429079	4.54646e-151	8
MT1X	0.42797	5.09649e-67	8
H1F0	0.427581	9.01084e-157	8
TXNIP	0.426351	1.35114e-97	8
ENO1	0.426059	4.89975e-93	8
EPS8L2	0.424534	2.33664e-184	8
TRAF4	0.423977	0	8
EN1	0.42373	0	8
CCN2	0.418925	4.09628e-92	8
SGK1	0.417803	3.01074e-164	8
TPM1	0.416244	9.67256e-120	8
GAS6	0.415631	2.08575e-138	8
IVNS1ABP	0.415485	5.08517e-146	8
LAMB3	0.414381	1.09251e-219	8
GALNT7	0.408664	0	8
MFGE8	0.407947	4.50782e-97	8
COX6C	0.405936	2.93763e-114	8
CLDN4	0.405692	2.74953e-192	8
ZBTB7C	0.405635	3.33103e-173	8
SAT1	0.404564	2.46546e-108	8
CD46	0.397023	2.29562e-169	8
C5orf46	0.396581	1.99366e-215	8
FARP1	0.396223	1.91611e-226	8
GNA11	0.396131	3.49739e-210	8
CIRBP	0.395267	6.75319e-98	8
ITGA6	0.39496	3.83947e-219	8
CAPNS1	0.39359	2.43732e-101	8
ELF5	0.3923	0	8
CCNI	0.391962	5.52393e-128	8
ADGRG1	0.391935	2.2802e-181	8
DDX17	0.391457	2.75632e-98	8
PLEKHH1	0.391309	0	8
EHF	0.391125	4.49365e-199	8
CTNND1	0.390332	1.14697e-111	8
FASN	0.388503	8.18567e-73	8
ELF3	0.3879	0	8
KIT	0.385975	0	8
NTN4	0.384456	0	8
CEACAM1	0.3828	0	8
NGFR	0.38272	5.50568e-247	8
DCXR	0.382448	1.4014e-227	8
SELENBP1	0.381961	1.12829e-206	8
NPY1R	0.380139	0	8
DHCR7	0.380044	2.38401e-220	8
FAM189A2	0.379869	0	8
ADIRF	0.379468	1.11921e-125	8
ARL6IP5	0.379443	1.79127e-82	8
WNK2	0.379328	0	8
NDUFB9	0.379306	1.56028e-178	8
CAPN2	0.378245	2.13205e-118	8
PLCB4	0.376696	0	8
IGFBP7	0.372461	2.60404e-65	8
DNER	0.370868	0	8
CLDN3	0.370118	0	8
ITGB8	0.369485	2.59601e-303	8
CAMK2N1	0.369259	0	8
PDE9A	0.368113	0	8
QSOX1	0.368093	2.18447e-125	8
CD44	0.367555	5.45524e-45	8
NCKAP1	0.366325	1.79958e-123	8
SLC4A11	0.364944	0	8
CLDN8	0.364433	0	8
PMEPA1	0.363415	1.41192e-160	8
PBX1	0.36273	1.38679e-153	8
DST	0.361818	7.31242e-108	8
GRB14	0.361646	0	8
SERINC2	0.361066	6.19504e-221	8
ACSL3	0.360032	9.42956e-230	8
ANKH	0.359545	2.22161e-139	8
ATP5F1A	0.358456	1.1645e-123	8
PCDH1	0.357934	1.20576e-205	8
TBC1D8	0.35688	1.38807e-269	8
FST	0.35686	0	8
EEF1G	0.356218	3.51086e-78	8
SH3BGRL2	0.355593	0	8
QDPR	0.35341	2.93592e-257	8
CHCHD10	0.35255	2.49092e-251	8
UQCRQ	0.351567	5.21747e-119	8
PDHA1	0.351416	2.20283e-180	8
ANK3	0.350841	1.92649e-241	8
RERE	0.3502	5.2441e-116	8
FZD7	0.349661	1.88263e-281	8
SHROOM3	0.349524	0	8
GPI	0.348543	3.5803e-89	8
ATN1	0.347035	3.86209e-101	8
GPX4	0.346888	9.54921e-91	8
CCDC8	0.346777	0	8
TMEM63A	0.345128	3.08389e-133	8
ZKSCAN1	0.34407	9.67293e-183	8
SRSF5	0.342582	5.67036e-77	8
FOXC1	0.342327	1.52988e-270	8
MTUS1	0.342086	1.58626e-257	8
ENC1	0.341573	3.7563e-175	8
KRT23	0.33976	4.22481e-144	8
TMBIM6	0.338255	2.68355e-65	8
GOT1	0.337621	0	8
TMEM59	0.336798	1.71862e-106	8
GABARAPL1	0.335731	1.52261e-133	8
EPB41L4B	0.335335	6.24407e-263	8
ARRDC3	0.331997	1.02296e-112	8
MRAS	0.33174	8.9796e-249	8
SORBS2	0.330142	0	8
RHOV	0.328977	3.52551e-134	8
DTNA	0.328048	2.84182e-247	8
LRATD1	0.327303	3.41572e-148	8
CALD1	0.327067	5.17457e-69	8
COX7A2	0.326945	4.47262e-96	8
HSP90AA1	0.326874	3.12462e-55	8
TBC1D4	0.325327	3.77314e-159	8
CAVIN1	0.324496	1.30211e-71	8
SLC25A4	0.323948	0	8
COX8A	0.322878	6.69215e-90	8
TCF7L2	0.321299	6.8768e-135	8
SLC25A23	0.321213	0	8
ST3GAL4	0.31972	1.03151e-243	8
SOX4	0.318732	5.04027e-158	8
NFAT5	0.317188	4.54716e-95	8
PGRMC1	0.3171	3.51313e-115	8
AUTS2	0.313581	5.2878e-145	8
DAB2IP	0.312817	1.47259e-187	8
NET1	0.312424	1.329e-115	8
GSN	0.312395	1.77592e-58	8
VIPR1	0.312062	2.52622e-236	8
HES4	0.309045	6.3073e-141	8
INSR	0.308619	1.54946e-197	8
UBB	0.305403	4.4701e-66	8
EIF4A2	0.305286	6.3723e-90	8
MGST3	0.305268	6.65439e-106	8
SLC9A3R1	0.303512	7.28312e-84	8
NDUFS5	0.300338	4.50585e-84	8
APLP2	0.299444	2.26208e-75	8
STARD10	0.298914	2.68128e-135	8
NIBAN2	0.297529	1.55182e-65	8
TCEA3	0.296886	4.89268e-121	8
ETHE1	0.296316	1.95389e-126	8
PATJ	0.294762	9.24685e-116	8
AQP1	0.293828	2.24279e-38	8
ALDH9A1	0.292788	1.21241e-102	8
UQCRB	0.292452	4.54026e-71	8
IL17RC	0.291956	5.2108e-177	8
GJB2	0.291504	4.55536e-58	8
IGF1R	0.291166	7.18121e-180	8
MTFR1L	0.290874	1.84659e-139	8
MATN2	0.289112	7.16907e-130	8
PILRB	0.288524	2.68996e-87	8
SH3RF1	0.28647	2.22399e-258	8
AFMID	0.285364	2.22448e-221	8
CKB	0.282489	8.20988e-105	8
SCARB2	0.282366	1.22977e-84	8
TC2N	0.279345	2.40996e-151	8
SLC9A3R2	0.279203	1.78708e-101	8
TINAGL1	0.277825	1.98459e-112	8
DYNLL2	0.27653	2.84229e-79	8
PTK2	0.276266	9.50521e-86	8
NRBP2	0.275577	2.17603e-102	8
BOC	0.275263	4.34488e-101	8
ASAP3	0.274498	6.10008e-121	8
ECHDC2	0.273955	6.24186e-114	8
CRYAB	0.271182	2.06754e-92	8
WSB1	0.270476	3.53673e-64	8
ITPRID2	0.2697	1.87202e-131	8
PRPSAP1	0.269433	9.24734e-159	8
SEPTIN10	0.269225	1.26091e-88	8
SYNGR1	0.26776	3.27834e-132	8
COX5A	0.266647	5.26387e-47	8
MDK	0.26377	1.47368e-157	8
EPB41L1	0.263604	1.67205e-162	8
PDLIM3	0.263516	3.32441e-167	8
NDUFA1	0.26274	4.51236e-86	8
CLIC4	0.262709	2.33218e-77	8
PAK4	0.259523	8.55328e-169	8
SLC25A12	0.258457	1.84094e-167	8
COX5B	0.258454	8.20942e-61	8
TOMM7	0.257962	4.59028e-53	8
GOT2	0.257869	4.95246e-127	8
CHCHD2	0.25767	1.59393e-45	8
CANX	0.25512	1.89781e-52	8
SLC25A3	0.255003	1.18053e-54	8
CAST	0.253036	3.28734e-34	8
WDR45B	0.25043	2.39169e-92	8
KRT5	3.07152	0	9
KRT14	2.97379	0	9
KRT1	2.75848	0	9
DSP	2.56231	0	9
COL17A1	2.55689	0	9
KRT16	2.44003	2.44436e-40	9
PKP1	2.37227	0	9
KRT10	2.34131	4.81806e-238	9
KRT2	2.3357	4.44571e-242	9
TRIM29	2.33464	0	9
DSG1	2.32096	0	9
AQP3	2.17962	0	9
S100A8	2.15529	5.28579e-73	9
KRT6B	2.15236	2.85534e-29	9
DSC3	2.09857	0	9
JUP	2.03656	0	9
FABP5	2.02369	5.11481e-193	9
LY6D	2.00977	0	9
S100A14	2.00782	0	9
S100A9	1.97386	1.19637e-32	9
KRTDAP	1.94418	0	9
S100A2	1.90008	0	9
PERP	1.8938	0	9
HSPB1	1.84975	0	9
KRT15	1.84032	5.45858e-288	9
KLF5	1.79365	0	9
S100A7	1.78213	8.09261e-127	9
CASP14	1.78107	0	9
GJA1	1.74557	0	9
SYT8	1.74102	0	9
TYRP1	1.71227	0	9
FGFR3	1.70036	0	9
DEGS1	1.69358	0	9
TP63	1.65405	0	9
LYPD3	1.64589	0	9
DSC1	1.57259	0	9
DMKN	1.57185	0	9
LAD1	1.56518	0	9
CDHR1	1.54906	0	9
S100A16	1.54628	0	9
SDC1	1.52944	0	9
CALML5	1.52206	1.01841e-188	9
PKP3	1.50741	0	9
COL7A1	1.47741	0	9
APCDD1	1.46498	0	9
GLTP	1.4452	0	9
SBSN	1.44029	0	9
ALDH3A2	1.41077	0	9
CLDN1	1.36807	0	9
EVPL	1.35078	0	9
NECTIN1	1.34179	0	9
HOPX	1.30138	0	9
MYC	1.29937	0	9
MT1X	1.2983	0	9
EEF1G	1.29005	0	9
CTNNBIP1	1.27907	0	9
SPINT2	1.25336	0	9
POU3F1	1.24851	0	9
IFI27	1.24775	3.55638e-128	9
PLP2	1.24523	0	9
GATA3	1.24361	0	9
SERBP1	1.23414	0	9
TACSTD2	1.22156	0	9
LTB4R	1.20864	0	9
PTGS1	1.20843	0	9
ITGB4	1.19719	0	9
SERPINB5	1.18355	0	9
TUBA4A	1.1817	0	9
GSTP1	1.17927	0	9
EEF2	1.17701	0	9
AHNAK2	1.17642	0	9
TNFRSF19	1.17371	0	9
DST	1.16494	0	9
CCL27	1.14979	0	9
PLA2G4F	1.14606	0	9
C19orf33	1.14177	0	9
TNS4	1.13886	0	9
GJB2	1.10685	2.68051e-55	9
CD44	1.10114	0	9
IVL	1.09845	3.49635e-120	9
FAM83H	1.08374	0	9
NSG1	1.0759	0	9
TPPP3	1.0721	0	9
CLCA2	1.07157	0	9
EEF1B2	1.06863	0	9
IMPA2	1.05894	0	9
FAM83G	1.0565	0	9
PPL	1.05013	0	9
EPPK1	1.04683	0	9
GPC1	1.03835	0	9
LOR	1.03732	1.81551e-108	9
ARHGEF4	1.03022	0	9
PTPRF	1.02682	0	9
PROM2	1.0181	0	9
HSPA1B	1.01255	0	9
RAB25	1.01164	0	9
KIAA1522	1.00947	0	9
FLG	1.00056	5.17709e-133	9
FOS	0.999318	0	9
MAL2	0.99893	0	9
MAF	0.994278	0	9
TFAP2A	0.993849	0	9
TSTA3	0.988944	0	9
CTNND1	0.987787	0	9
PRXL2A	0.986648	0	9
EMP2	0.984654	0	9
IFFO2	0.981312	0	9
CBR1	0.975665	0	9
CA12	0.975575	0	9
TSPO	0.969169	0	9
EIF4G2	0.968992	0	9
CDH1	0.956036	0	9
MIF	0.952543	0	9
PABPC1	0.949137	0	9
KLK11	0.947566	0	9
TLCD3A	0.943702	0	9
FXYD3	0.943153	0	9
KLK7	0.940956	4.13202e-145	9
NCL	0.939327	4.61391e-289	9
ALDH3A1	0.935795	0	9
TXN	0.934216	0	9
ZBTB7B	0.932183	0	9
HSP90AB1	0.92482	0	9
DSG3	0.92269	0	9
CLTB	0.92059	1.8507e-278	9
NOP53	0.917774	1.40292e-187	9
HNRNPAB	0.912043	0	9
EIF4A1	0.910543	2.02993e-246	9
SLC2A1	0.910403	0	9
CLEC2B	0.909022	0	9
ITGA3	0.90585	0	9
CD9	0.904489	1.59935e-284	9
PCDH7	0.9042	0	9
PPDPF	0.900723	1.11721e-268	9
MAPK13	0.899398	0	9
PPP1R14C	0.898593	0	9
EPHB6	0.898453	0	9
FCGBP	0.895926	0	9
ZNF750	0.890516	0	9
CXCL14	0.888382	3.03717e-58	9
SEMA3F	0.887751	0	9
MMP28	0.887682	0	9
FAM83B	0.880645	0	9
CDH3	0.877877	0	9
CLSTN1	0.873026	0	9
NFE2L2	0.868926	0	9
C6orf132	0.865964	0	9
SH3RF2	0.865787	0	9
ETS2	0.864351	0	9
POSTN	0.861752	2.54914e-162	9
SPINK5	0.85984	0	9
PARD6G	0.853632	0	9
MINK1	0.84468	0	9
DHCR24	0.843915	0	9
TMEM54	0.843728	0	9
ESRP1	0.84297	0	9
GBP2	0.841809	5.35584e-96	9
S100A11	0.838964	9.38865e-168	9
CA2	0.829122	0	9
DDR1	0.828658	0	9
ENO1	0.820178	1.53121e-147	9
CAPNS2	0.819479	0	9
EIF4B	0.817213	8.3205e-260	9
DBI	0.815344	3.05844e-180	9
RAPGEFL1	0.806957	0	9
RAB3D	0.806163	0	9
GUK1	0.805397	0	9
POU2F3	0.804682	0	9
MPZL2	0.804431	0	9
KLF4	0.801544	2.61045e-296	9
TAGLN2	0.796382	4.44916e-225	9
ALDH3B2	0.794786	0	9
RARG	0.794297	0	9
SYNE2	0.792746	8.29724e-265	9
SULT2B1	0.792712	1.53794e-212	9
DUSP7	0.787155	0	9
CSTA	0.787143	1.54343e-224	9
RXRA	0.784792	0	9
KLK8	0.784677	0	9
ITM2B	0.784142	1.03349e-137	9
ZNF185	0.777361	0	9
STAP2	0.773247	0	9
TAP1	0.766434	1.38556e-180	9
HIST1H1B	0.764016	1.97931e-127	9
AJUBA	0.7637	0	9
SLURP1	0.761203	3.55312e-136	9
EIF6	0.760245	0	9
KTN1	0.758891	0	9
TFAP2C	0.758085	0	9
KRT80	0.754143	2.68858e-249	9
BCL11A	0.753383	0	9
DUOX1	0.75296	0	9
IL20RB	0.750225	0	9
ALDH2	0.748368	1.74837e-224	9
OLFM2	0.747601	0	9
CELSR1	0.746994	0	9
ACAP3	0.745638	0	9
TMEM45A	0.744883	1.89587e-273	9
FAT2	0.736941	0	9
HRAS	0.735739	0	9
INAVA	0.734464	0	9
TENT5B	0.734313	0	9
HIST1H2BH	0.732189	8.20567e-260	9
IL1RN	0.729038	0	9
WNT4	0.728117	0	9
UBA52	0.72535	4.59693e-247	9
ALS2CL	0.722301	0	9
DLG5	0.720658	0	9
DSC2	0.718221	6.06868e-166	9
LGALSL	0.714661	1.62015e-232	9
CDC42EP1	0.712872	0	9
GOLGA7B	0.711526	0	9
SLC38A2	0.71151	0	9
SPRR2G	0.70627	2.67831e-71	9
ARPC2	0.705035	7.35441e-217	9
CNFN	0.703479	7.73176e-78	9
NFIX	0.703464	5.35408e-255	9
C1orf21	0.698006	0	9
GSDMC	0.69793	0	9
IGSF8	0.694896	0	9
ASS1	0.693093	0	9
MPP7	0.683818	0	9
CEBPA	0.67998	4.11497e-175	9
EIF4G1	0.678735	6.40053e-212	9
LAMB4	0.677783	0	9
KCTD15	0.674955	0	9
RACK1	0.674054	3.75692e-238	9
MYH14	0.669661	2.82305e-280	9
CD207	0.668219	0	9
H3F3B	0.667409	3.73093e-205	9
PMEL	0.666487	0	9
KLK10	0.666304	4.77832e-258	9
RORA	0.661236	0	9
LAMP1	0.660743	4.47136e-176	9
BNIPL	0.660726	0	9
IMPDH2	0.659945	0	9
PLEC	0.659713	5.695e-173	9
FAM83C	0.659673	0	9
ST6GALNAC2	0.65942	0	9
CYB5R1	0.655391	0	9
LMNA	0.654931	7.10952e-179	9
TOLLIP	0.652591	1.03719e-290	9
UBE2L6	0.652473	1.2895e-125	9
IRX2	0.65217	0	9
AKR1B10	0.652055	0	9
PHGDH	0.651563	0	9
CSTB	0.650073	1.48249e-102	9
KCTD1	0.649476	0	9
IRF6	0.649283	0	9
NECTIN4	0.646555	1.34345e-285	9
TGM3	0.64528	3.47505e-273	9
FGFR2	0.645109	0	9
MST1R	0.64481	0	9
DNAJB1	0.641657	0	9
PYCARD	0.640891	8.65709e-256	9
EXPH5	0.640246	0	9
RTN4	0.638814	1.29725e-178	9
GATM	0.638556	0	9
GPNMB	0.635451	9.62405e-166	9
CERS3	0.633582	0	9
MKNK2	0.631157	1.68774e-205	9
SCEL	0.63008	2.21332e-146	9
CAPN1	0.628932	2.91208e-290	9
NAB1	0.627667	1.44904e-289	9
HDGF	0.627457	5.92984e-228	9
CXADR	0.627024	0	9
FERMT1	0.626608	0	9
THBD	0.625383	0	9
CEP170B	0.624248	0	9
HIST1H2BG	0.624091	3.25828e-261	9
TUBB2A	0.623779	1.31167e-121	9
GIPC1	0.622638	2.83553e-254	9
TMEM154	0.622402	0	9
RAB11A	0.622111	3.32548e-210	9
SEMA4B	0.621223	0	9
TMEM134	0.61886	0	9
GRHL2	0.617584	0	9
BAIAP2	0.612047	0	9
ANO1	0.609402	8.29668e-294	9
LAMA5	0.608232	6.19845e-253	9
EPS8L2	0.605887	1.13818e-269	9
SET	0.60505	1.03301e-211	9
FBXW7	0.604988	0	9
ST14	0.603963	0	9
CHP2	0.601529	0	9
PDZK1IP1	0.600457	4.51836e-278	9
EZR	0.600285	0	9
GM2A	0.600196	5.52405e-208	9
SYTL1	0.599435	0	9
CBLC	0.598518	0	9
NDFIP2	0.597041	0	9
ATP5F1B	0.595979	5.86088e-165	9
MLANA	0.595697	0	9
ATP5F1D	0.595602	1.01894e-206	9
KRT78	0.595414	2.48601e-198	9
UBC	0.595367	3.03823e-58	9
SPPL3	0.595347	0	9
DUOXA1	0.593229	0	9
HIST1H2AG	0.592042	7.391e-166	9
VAV3	0.591227	0	9
HNRNPA3	0.591112	4.05928e-177	9
ZFP36L2	0.590627	1.74509e-133	9
WFDC5	0.589297	2.38806e-261	9
RHOD	0.58685	0	9
JUNB	0.584019	1.06627e-135	9
HIST1H4D	0.583513	2.67747e-131	9
WNT7B	0.581806	0	9
EGFR	0.581572	0	9
BTG3	0.580663	0	9
TAP2	0.580476	8.32447e-106	9
COX4I1	0.580078	5.80327e-180	9
BLCAP	0.579233	0	9
PTPN13	0.579032	0	9
EEF2K	0.578375	1.19217e-285	9
HIST1H1E	0.577849	6.15122e-123	9
RHOV	0.576596	0	9
POF1B	0.575934	1.30642e-242	9
PLEKHG5	0.570342	0	9
BICD2	0.570242	4.46588e-227	9
CDSN	0.569904	8.7373e-86	9
PSME1	0.569812	3.12458e-108	9
SLC7A1	0.568943	0	9
CDC42BPG	0.568884	0	9
ESRP2	0.568191	0	9
GJB3	0.566647	0	9
CELSR2	0.566003	0	9
HR	0.565056	0	9
COX6A1	0.564994	9.62167e-179	9
NAPRT	0.561078	1.09311e-295	9
SLC6A9	0.560517	0	9
TACC2	0.559107	6.18138e-281	9
HSP90AA1	0.558396	7.97721e-130	9
MAP3K6	0.556963	0	9
JAG2	0.556734	0	9
TMEM238	0.553372	0	9
NIBAN2	0.551269	1.65339e-165	9
HINT1	0.547667	1.43543e-216	9
P2RY1	0.54647	0	9
TP53AIP1	0.545201	0	9
GNAI1	0.544336	0	9
SH3GLB2	0.543586	5.00087e-189	9
NME2	0.543516	6.22156e-225	9
TNKS1BP1	0.542126	9.64345e-209	9
ITGA6	0.540798	1.66193e-200	9
ELOVL4	0.540735	2.43962e-133	9
KLF10	0.532793	1.66827e-228	9
LSR	0.531651	0	9
HIST1H4C	0.530446	6.01965e-111	9
EIF4H	0.529773	2.30295e-135	9
STARD10	0.528797	0	9
PPP1R13L	0.527601	0	9
NFIC	0.526977	8.57772e-165	9
TAF15	0.525986	7.52181e-189	9
EXT1	0.523993	1.97063e-249	9
ABCA12	0.523457	2.4554e-216	9
PLPP2	0.52	0	9
PCNA	0.51951	3.23413e-190	9
PSMA4	0.516529	2.2362e-152	9
PAK6	0.516187	0	9
TUFT1	0.515684	0	9
HIST1H3H	0.514781	4.66573e-176	9
BLMH	0.514539	7.30535e-141	9
NRARP	0.514522	0	9
GPSM2	0.513251	0	9
PLEK2	0.512813	0	9
HIST1H4E	0.512466	1.39589e-131	9
IGSF3	0.512422	0	9
REEP4	0.512	1.25737e-269	9
CDCP1	0.51099	0	9
PRDX6	0.510422	4.67179e-190	9
MDH2	0.509502	1.10017e-204	9
CPEB2	0.509365	1.67287e-248	9
HIVEP3	0.508502	0	9
MX1	0.506789	1.35337e-127	9
DYNLL1	0.506232	1.17608e-240	9
TMEM79	0.50555	0	9
PML	0.505439	8.51463e-138	9
PA2G4	0.503628	9.90003e-146	9
EHF	0.502536	0	9
TMBIM1	0.50163	5.69224e-151	9
LAMTOR4	0.501172	4.83485e-97	9
HIST1H3D	0.501008	1.37619e-91	9
PLCH2	0.500147	0	9
HMGB1	0.499366	1.60104e-166	9
FLNB	0.499353	8.47786e-168	9
KIAA1217	0.496801	2.46565e-286	9
EIF3B	0.496445	3.90023e-214	9
ARPC1A	0.494828	6.06139e-261	9
SDC4	0.492139	1.64064e-144	9
HIST1H3I	0.492071	5.956e-135	9
PTPRZ1	0.4919	0	9
PTGFRN	0.491631	1.29105e-228	9
PATJ	0.490778	5.56195e-292	9
IPPK	0.489877	0	9
HEBP2	0.489801	2.67709e-170	9
ADK	0.489702	0	9
EIF4A3	0.489341	7.08329e-271	9
PARD3	0.488832	0	9
FLG2	0.487828	7.4665e-83	9
RANGAP1	0.48724	0	9
EGLN3	0.48719	8.48934e-130	9
B2M	0.487168	1.90421e-34	9
HIST1H2AE	0.486622	4.36245e-158	9
NDRG1	0.486356	1.67885e-199	9
CCT3	0.485321	7.42165e-161	9
SLC47A2	0.485134	0	9
TMEM40	0.483623	3.64811e-252	9
HIST1H2BO	0.483352	1.65487e-134	9
RNF141	0.482208	0	9
MICALL1	0.481559	2.7973e-249	9
ARPC5L	0.481027	1.03982e-194	9
GNG12	0.480546	0	9
MFN2	0.479673	6.08499e-287	9
KREMEN1	0.47963	1.14621e-218	9
FAM110C	0.477414	0	9
PPP2R2C	0.476366	0	9
NCKAP1	0.476058	3.36806e-183	9
SOX21	0.475384	0	9
MT1E	0.474366	4.44122e-149	9
ERBB2	0.474265	8.25155e-161	9
NBL1	0.474015	4.57657e-150	9
HS3ST6	0.472332	6.02449e-275	9
PGLYRP3	0.470741	0	9
THEM5	0.470577	0	9
RAB38	0.470555	0	9
HLA-DQB2	0.469986	2.44728e-288	9
IGFBP3	0.469587	1.42882e-65	9
LGALS7	0.469426	0	9
GPT2	0.469373	0	9
GDPD2	0.469027	0	9
APRT	0.466617	4.31118e-229	9
ASPRV1	0.466602	1.17999e-50	9
GRHL3	0.465623	7.13644e-232	9
AP2S1	0.465128	4.91434e-92	9
LDB1	0.464884	1.01762e-160	9
C19orf48	0.463586	0	9
NHP2	0.462328	3.70758e-273	9
MAST4	0.461863	3.63392e-242	9
MFSD2A	0.461575	0	9
PPP1CB	0.46065	3.23208e-151	9
DUSP1	0.460345	1.86195e-160	9
ZDHHC5	0.459523	2.97857e-249	9
MACF1	0.458562	2.98368e-132	9
DGCR2	0.458544	1.11502e-255	9
RNF187	0.458366	3.84028e-134	9
LRATD1	0.458199	3.92324e-170	9
NCCRP1	0.455617	1.00342e-119	9
EPHX3	0.455279	1.8962e-290	9
EXOC6B	0.454864	2.75844e-254	9
ADGRG1	0.454138	8.22696e-223	9
EIF3A	0.452037	5.86068e-151	9
CCT5	0.449843	2.59569e-165	9
RAB10	0.449783	5.78789e-204	9
PSMB8	0.449479	4.74073e-120	9
LAMA3	0.448895	0	9
ARHGAP23	0.447283	3.34936e-203	9
TRIP6	0.445594	1.5718e-178	9
CRYBG1	0.444729	2.50168e-229	9
HSPA8	0.444203	6.65662e-29	9
CIRBP	0.44414	3.58728e-73	9
ANKRD35	0.44351	1.57169e-248	9
CAMSAP3	0.443159	1.68301e-217	9
PLXNB1	0.44247	4.71812e-252	9
RBM3	0.44212	1.59607e-106	9
DAAM1	0.442092	1.43291e-226	9
VDAC1	0.440471	3.21005e-149	9
KHSRP	0.43996	1.89037e-142	9
RDH12	0.439846	5.25953e-270	9
SDR16C5	0.43982	1.28e-292	9
EMP1	0.439263	6.62282e-117	9
EFNA3	0.438165	7.44849e-268	9
FAM83F	0.437856	0	9
SRRM2	0.43698	2.42277e-94	9
BNC1	0.435559	0	9
EFS	0.433939	1.68825e-284	9
GSTA4	0.433545	0	9
SEPTIN10	0.432369	2.06109e-209	9
ZFP36L1	0.432092	1.91094e-70	9
SRSF3	0.43095	1.19251e-103	9
GGH	0.430448	2.31097e-275	9
EBNA1BP2	0.429332	2.41559e-171	9
PITPNM3	0.428281	0	9
RGS12	0.428256	0	9
POLR1D	0.427574	3.74939e-167	9
HNRNPUL2	0.42523	2.77247e-125	9
HIST1H4H	0.424408	1.95416e-80	9
GRHL1	0.422925	1.61683e-103	9
PLA2G4B	0.422252	1.49234e-170	9
KLK5	0.421881	4.60207e-116	9
TFDP1	0.421085	3.84408e-258	9
FAM160A1	0.421054	0	9
PLS3	0.420841	2.56215e-153	9
NAPA	0.420635	1.49886e-103	9
EBPL	0.419504	9.89536e-237	9
CENPP	0.418224	0	9
CAPG	0.417232	4.82268e-147	9
CRABP2	0.417199	1.83252e-21	9
HERC6	0.417062	1.51277e-173	9
HAS3	0.416453	0	9
NME1	0.416311	6.72059e-187	9
IFIT3	0.416249	4.12178e-59	9
GTF2I	0.415976	5.42917e-136	9
VSNL1	0.414985	3.10866e-255	9
SLURP2	0.414654	3.49733e-95	9
UQCRC1	0.413528	3.45996e-121	9
EPN2	0.413417	3.64023e-245	9
NMU	0.413375	0	9
ATP5MC3	0.412843	1.83475e-91	9
PPP2R3A	0.412314	0	9
MAB21L4	0.412103	2.33756e-256	9
CKB	0.411869	3.77661e-175	9
PACSIN3	0.411801	0	9
ITPR2	0.410602	5.12372e-143	9
HMGA1	0.409424	0	9
DGKA	0.407093	4.78247e-141	9
CAPRIN1	0.404911	8.43534e-145	9
WEE1	0.40483	1.17333e-257	9
TP53	0.404287	6.88668e-189	9
CALR	0.403277	1.04383e-48	9
TWF1	0.403067	1.1643e-203	9
STAT1	0.401624	9.54738e-55	9
TNNT1	0.401402	0	9
TPD52	0.401222	0	9
IRX3	0.400633	5.40117e-247	9
PRPF19	0.399431	5.64357e-185	9
CRIP2	0.399122	7.53917e-78	9
ZNF219	0.397714	8.22449e-218	9
FAM162A	0.397281	3.51631e-208	9
EDF1	0.39709	1.18794e-115	9
ELL2	0.396874	1.99914e-141	9
WNK1	0.396842	5.32855e-98	9
PUF60	0.396326	6.30954e-167	9
F11R	0.395178	1.46653e-257	9
PTK6	0.395016	0	9
TTLL12	0.394881	0	9
RNF126	0.394811	2.8262e-154	9
ABLIM1	0.394045	4.32466e-137	9
DDX3X	0.393997	8.97797e-106	9
PTPN3	0.393671	0	9
SLC25A3	0.393581	3.54246e-108	9
MAT2A	0.393311	2.51542e-101	9
ACAD9	0.392484	3.89216e-149	9
TRIM28	0.392116	1.42833e-141	9
RALBP1	0.39141	2.85293e-182	9
INPP1	0.391308	4.16639e-301	9
NIPAL4	0.390518	0	9
H1F0	0.38891	5.06533e-121	9
ARL4D	0.38815	0	9
SERPINB13	0.387511	2.0135e-110	9
CYP4F22	0.38709	6.84296e-98	9
RAC1	0.386563	1.86656e-106	9
DDX21	0.385978	3.20958e-123	9
HIST1H2AD	0.385783	3.73218e-93	9
QARS	0.385764	6.67568e-131	9
HIST1H2BD	0.384941	1.6666e-107	9
CD82	0.3813	4.0031e-148	9
FSCN1	0.380711	1.35918e-94	9
EIF2S3	0.380264	6.76018e-125	9
ERBB3	0.380123	2.2569e-188	9
CHCHD2	0.379463	1.48641e-85	9
PSMB6	0.378713	1.64474e-130	9
CCDC85C	0.378101	2.61368e-172	9
IDH2	0.376101	9.96542e-118	9
SLC39A6	0.376083	3.63855e-264	9
EIF3M	0.375907	4.64802e-112	9
ALYREF	0.375781	4.28821e-127	9
AHNAK	0.375766	1.46317e-37	9
PGAM1	0.375343	2.1608e-169	9
RAB18	0.374266	2.63952e-141	9
PTBP3	0.373328	4.62058e-151	9
TMEM159	0.373277	2.75248e-199	9
VCP	0.372958	9.50156e-94	9
ZDHHC3	0.372696	1.85292e-174	9
CCDC3	0.372434	7.90839e-232	9
ESPN	0.3719	0	9
DOK4	0.37188	0	9
RAB5IF	0.371226	3.37219e-103	9
BDH1	0.369397	3.83883e-137	9
SNAI2	0.36832	1.27742e-235	9
MCM4	0.368058	1.40496e-299	9
SGPP2	0.367401	0	9
POLR2L	0.367201	9.51048e-87	9
H1FX	0.366161	4.03729e-70	9
XRCC5	0.365727	4.21436e-102	9
NGEF	0.364344	0	9
ORAI1	0.364272	3.95634e-202	9
MAP7	0.363588	8.39663e-189	9
RRM1	0.362294	9.87377e-214	9
KREMEN2	0.361748	0	9
DEGS2	0.360671	8.36934e-156	9
PSMB2	0.360418	1.81721e-88	9
RUVBL2	0.359431	8.48682e-131	9
SRM	0.358677	1.18491e-112	9
SNRPC	0.358169	2.35422e-129	9
RAB14	0.357334	1.51866e-122	9
PHB2	0.357068	3.23197e-111	9
OAZ1	0.356992	7.05511e-53	9
CASZ1	0.356972	7.9977e-172	9
NDUFS5	0.355871	7.23723e-106	9
SLC2A4RG	0.355324	5.05366e-97	9
XRCC6	0.355098	2.93407e-127	9
HIST1H2BB	0.354641	3.80049e-100	9
PAICS	0.354111	1.79308e-278	9
BCAP31	0.354027	5.54885e-97	9
TIMM13	0.353996	1.96851e-148	9
ATP5PD	0.35343	6.86068e-120	9
HNRNPC	0.353251	4.6286e-81	9
CITED4	0.352595	7.09549e-86	9
BAG3	0.352317	4.98878e-158	9
HK1	0.352118	4.04877e-119	9
OSBPL2	0.351969	2.80032e-157	9
SIGMAR1	0.351339	1.48876e-184	9
ALOX12B	0.350655	2.33569e-95	9
GJB5	0.34951	0	9
COL4A5	0.34948	0	9
SRSF2	0.349345	1.57004e-78	9
SPINT1	0.348744	9.83491e-114	9
BBOX1	0.348545	1.83921e-240	9
PPP4C	0.34792	7.02984e-107	9
[truncated: 1,792 more rows]

## Sheet: Lesion_core_cluster_genes
gene	avg_log2FC	p_val_adj	cluster
CXCL9	0.575996	1.53069e-28	0
CCL21	0.52087	0.274643	0
KRT1	0.479296	4.52885e-14	0
CCL22	0.447313	9.99132e-16	0
KRT5	0.445725	6.39709e-20	0
KRT10	0.444703	1.76038e-08	0
PERP	0.440674	7.69765e-06	0
KRT14	0.43704	3.82456e-17	0
TRIM29	0.433649	9.84423e-13	0
DSP	0.407677	6.78058e-10	0
FSCN1	0.403192	7.79477e-21	0
KRTDAP	0.396998	2.80308e-11	0
LAMP3	0.391351	4.70398e-19	0
MARCKSL1	0.361222	1.51366e-17	0
DSG1	0.360162	6.26561e-09	0
CXCL11	0.358781	2.24978e-10	0
TXN	0.351112	7.57012e-25	0
LOR	0.350551	0.0944934	0
CHIT1	0.344033	0.00159764	0
LIPA	0.321412	0.00100801	0
UBD	0.311918	1.41918e-06	0
APOC1	0.307937	0.000138011	0
MMP1	0.303121	0.00021272	0
JUP	0.297748	7.15716e-05	0
CSF2RA	0.294594	2.99048e-11	0
CALML5	0.292312	1.64208e-08	0
COL17A1	0.288971	2.11145e-05	0
APCDD1	0.288962	3.94094e-13	0
PKP1	0.288218	2.2559e-07	0
CASP14	0.27967	0.000295546	0
CXCL10	0.278664	0.264942	0
KRT15	0.278094	0.0388996	0
FABP5	0.276809	2.98176e-07	0
CCL17	0.27412	1.86492e-13	0
SOCS1	0.272608	1.19779e-08	0
TRAF1	0.272024	7.11512e-09	0
KRT2	0.267417	0.0207436	0
DSC3	0.262422	1.65185e-05	0
SLAMF7	0.258907	0.0117893	0
FLG	0.25596	0.000700786	0
CDKN1A	0.253955	1.64537e-11	0
AQP3	0.251058	4.71712e-06	0
ACTA2	1.33107	1.89131e-80	1
CCL19	1.20839	8.50404e-82	1
IGKC	1.05921	0.010895	1
IGFBP7	1.04039	6.96094e-70	1
TAGLN	1.03524	8.23706e-68	1
IGHM	0.997452	1.73156e-20	1
CXCL12	0.986256	1.19279e-57	1
APOD	0.952098	5.36188e-32	1
C3	0.921498	7.56821e-75	1
ACKR1	0.913726	8.18271e-63	1
SELL	0.913566	1.86543e-75	1
JCHAIN	0.893442	1.44799e-35	1
RIPOR2	0.800039	1.68609e-97	1
A2M	0.787633	2.07336e-41	1
TIMP3	0.765901	8.12754e-37	1
PTGDS	0.759806	2.76209e-37	1
SELENOP	0.733309	1.76993e-45	1
TXNIP	0.714722	5.11882e-93	1
TBC1D10C	0.70446	1.55708e-69	1
SIGIRR	0.704439	2.40215e-72	1
VWF	0.699484	4.01715e-42	1
FCMR	0.698158	2.48768e-54	1
ARHGEF1	0.684577	5.35999e-62	1
SELE	0.674574	1.51196e-15	1
SKAP1	0.671452	2.03511e-60	1
LIMD2	0.671311	7.34335e-62	1
HSPG2	0.667857	4.71636e-45	1
ITGA4	0.66499	1.83562e-60	1
TRBC2	0.661098	4.02335e-46	1
DENND2D	0.649462	9.70735e-49	1
CLEC2D	0.649288	3.87672e-66	1
IGLC1	0.643025	0.000742248	1
CD37	0.637739	2.0943e-61	1
TMC8	0.635368	6.13025e-69	1
MAP4K1	0.628301	8.48652e-68	1
LTB	0.627836	2.31647e-39	1
NOP53	0.621871	1.91595e-88	1
DGKA	0.62116	5.23344e-41	1
IKZF1	0.621026	5.80271e-65	1
IL16	0.620484	6.72489e-70	1
TRBC1	0.615322	6.77134e-43	1
ARHGAP4	0.605985	2.46863e-67	1
SEPTIN1	0.601534	4.17612e-44	1
KLRK1	0.600555	8.64689e-44	1
ARHGAP45	0.600174	7.9578e-50	1
AKNA	0.594243	2.53858e-65	1
CD52	0.592365	1.17951e-54	1
SPOCK2	0.591464	1.75434e-39	1
TGFBR2	0.590588	1.59631e-61	1
TLE5	0.579974	5.89204e-62	1
EEF1G	0.579051	8.12221e-82	1
ATP2A3	0.575955	3.19798e-57	1
EVL	0.572281	4.63388e-48	1
CFH	0.571462	5.76876e-36	1
KLRC3	0.570958	2.62062e-34	1
CORO1A	0.567838	2.80745e-43	1
RAMP3	0.567372	5.63104e-36	1
COL4A1	0.566182	1.19689e-18	1
DDX17	0.563628	4.50866e-80	1
CLEC4C	0.557851	2.67189e-39	1
LAT	0.552124	2.7849e-47	1
LCK	0.549675	5.55984e-52	1
KLRG1	0.546187	2.36953e-52	1
PLVAP	0.544598	1.06593e-32	1
LIME1	0.541283	1.70869e-56	1
ARHGAP9	0.538902	1.61267e-45	1
MYL9	0.537535	9.85128e-25	1
ANXA6	0.534142	6.89057e-59	1
SPIB	0.533968	1.19239e-36	1
FYB1	0.532985	2.53776e-38	1
MCAM	0.53291	9.6434e-42	1
CALD1	0.531529	9.3756e-36	1
TRAF3IP3	0.529443	7.77189e-48	1
SLFN5	0.526045	2.70615e-47	1
NIBAN3	0.522005	2.05227e-40	1
CYFIP2	0.519452	1.39795e-50	1
ZFP36L2	0.517992	2.10179e-51	1
GZMA	0.513958	2.65825e-31	1
CCL14	0.513492	2.24426e-41	1
THY1	0.510197	2.35327e-34	1
TRAC	0.508087	1.07658e-31	1
SEPTIN6	0.507238	3.33497e-45	1
CD6	0.507169	3.16151e-35	1
ID3	0.507145	3.29196e-47	1
TRAJ18	0.506741	7.83439e-41	1
OGT	0.504698	1.3945e-48	1
HIST1H4E	0.504097	2.88435e-35	1
CARD11	0.503427	2.09228e-51	1
CD96	0.499928	1.12533e-44	1
STK17B	0.498153	5.67089e-34	1
TRAJ13	0.496756	9.56796e-53	1
IRF8	0.496246	2.14157e-30	1
SEPTIN9	0.495631	2.5899e-47	1
SLC9A3R1	0.4927	3.84248e-34	1
TPM2	0.492088	1.49847e-30	1
PDCD4	0.491385	9.71215e-36	1
ID1	0.490954	9.8053e-10	1
CPVL	0.490079	5.80399e-37	1
SAMD3	0.48891	5.65353e-43	1
FGD3	0.488882	9.42321e-47	1
RASGRP2	0.488476	2.83508e-56	1
EIF4B	0.488344	7.58139e-52	1
SUN2	0.487778	7.37281e-40	1
DEF6	0.482133	5.89968e-47	1
STK10	0.481002	6.10381e-41	1
GIMAP5	0.479407	5.91258e-31	1
PGGHG	0.478986	2.45527e-43	1
GIMAP7	0.47877	5.53625e-40	1
FLT3LG	0.476991	3.15138e-38	1
IGHG3	0.476494	0.00151141	1
CCDC88C	0.47464	1.30736e-43	1
FLI1	0.472105	1.4635e-47	1
HIST1H2AG	0.470766	1.39207e-20	1
CARD8	0.470504	6.9544e-42	1
FOXP1	0.468925	8.2372e-48	1
PILRB	0.468433	4.86103e-45	1
IFITM2	0.465113	4.26205e-51	1
LY9	0.464757	8.91909e-47	1
TRAJ22	0.46458	2.78324e-51	1
TC2N	0.462578	1.62668e-41	1
WDFY4	0.459751	1.79044e-27	1
S1PR1	0.459161	2.7363e-56	1
JAML	0.458645	1.32959e-37	1
WIPF1	0.457569	3.09554e-36	1
RGS5	0.454994	1.59933e-36	1
MTERF4	0.454645	4.93834e-36	1
PIK3CD	0.454252	9.80168e-36	1
LEF1	0.454018	6.17001e-43	1
PPP2R5C	0.453647	1.7062e-37	1
MDM4	0.453228	3.57988e-45	1
GNAS	0.452772	1.26767e-51	1
SELPLG	0.452461	7.51575e-41	1
ESYT2	0.452325	1.75779e-44	1
MS4A1	0.451886	5.74757e-27	1
TCF7	0.451416	4.7686e-41	1
BIN2	0.450793	3.64904e-42	1
PIK3IP1	0.449339	4.53277e-34	1
IL2RB	0.448185	2.81282e-26	1
CST3	0.447123	5.49353e-38	1
EIF4A2	0.446633	3.4368e-37	1
TRAJ23	0.446024	2.96346e-38	1
STK4	0.445097	7.02246e-26	1
RAC2	0.445076	3.37424e-34	1
CD5	0.444385	1.03458e-34	1
ZNF101	0.442339	2.13845e-27	1
FSTL1	0.441005	1.17151e-19	1
PDE7A	0.44039	6.63492e-43	1
FXYD5	0.439859	7.14303e-29	1
ENG	0.439812	4.75354e-14	1
SRRM2	0.438124	7.04333e-46	1
LRCH4	0.436777	2.6306e-35	1
STAB1	0.436573	1.16406e-23	1
RASAL3	0.435842	2.62581e-40	1
RABGAP1L	0.434601	3.54612e-39	1
ICAM3	0.434094	5.91357e-35	1
CD3E	0.433362	1.25789e-28	1
MYH9	0.432381	3.22103e-49	1
ACAP1	0.431897	1.68366e-33	1
TRAF5	0.429386	5.31426e-30	1
CASP8	0.429381	1.48984e-34	1
TRAJ29	0.428553	2.84327e-36	1
CCR7	0.424558	7.81828e-19	1
PARP8	0.422898	4.01664e-26	1
MLLT6	0.422815	3.00686e-36	1
CLEC14A	0.422411	2.61211e-38	1
CHMP7	0.420866	4.289e-34	1
CCND3	0.420847	1.95982e-35	1
TTC39C	0.419132	7.2898e-33	1
NR2F2	0.418786	4.70142e-36	1
HIST2H2AB	0.418159	2.52967e-27	1
JAK3	0.416562	4.1051e-23	1
TRAJ31	0.41635	6.13207e-36	1
TESPA1	0.414624	2.45037e-35	1
HIST1H2BH	0.41212	3.0295e-14	1
IL6ST	0.410998	4.28091e-35	1
CCL5	0.407887	2.44872e-10	1
CD79A	0.407402	4.41751e-30	1
ANKRD36C	0.406058	1.91611e-33	1
ZRANB2	0.405797	9.00033e-36	1
FUS	0.404454	1.08667e-40	1
CD34	0.404409	1.79327e-37	1
TRAJ10	0.402945	2.995e-36	1
CIRBP	0.401628	5.58221e-50	1
IFITM3	0.400115	3.71036e-28	1
IL7R	0.399935	3.39409e-14	1
PECAM1	0.399568	1.21633e-23	1
TSPAN7	0.399451	4.02566e-40	1
CD93	0.399212	3.69051e-29	1
TNXB	0.398946	2.68875e-11	1
RBL2	0.397525	6.56898e-31	1
IL2RG	0.397433	2.04271e-21	1
PCM1	0.397201	3.58405e-35	1
IKZF3	0.397164	7.85654e-22	1
ANKRD10	0.397069	3.50698e-35	1
CCDC50	0.395701	5.789e-24	1
CTC1	0.395526	3.69754e-32	1
TOMM7	0.395336	2.56529e-30	1
CTSW	0.394893	2.98883e-27	1
MATR3	0.394308	1.37902e-33	1
CDH5	0.394058	1.12532e-24	1
RBM5	0.393704	5.24464e-35	1
HIST1H4C	0.393494	9.45643e-22	1
CCDC80	0.392743	2.98278e-15	1
SPN	0.392516	2.4662e-25	1
AKT3	0.392303	5.37601e-32	1
ITGA7	0.392296	7.72931e-38	1
TXNDC5	0.392129	2.60228e-16	1
CDC42SE2	0.391987	7.69581e-28	1
SLC9A3R2	0.391265	1.61423e-23	1
TBRG1	0.391129	9.4647e-33	1
TMSB4X	0.389899	1.12604e-43	1
ELOVL5	0.389632	2.04897e-29	1
ZMYM2	0.38827	3.14069e-29	1
OGA	0.387721	9.10523e-31	1
TM4SF1	0.387244	6.43857e-22	1
CELF2	0.386724	2.23454e-27	1
ILF3	0.386274	2.79003e-30	1
HIST1H2BG	0.385082	8.66213e-18	1
RHOF	0.384909	9.06773e-24	1
SATB1	0.383793	3.05979e-23	1
DNASE1L3	0.383694	7.55125e-23	1
TXK	0.382934	1.33014e-24	1
FMNL1	0.380718	3.02319e-25	1
SFI1	0.380386	4.8343e-26	1
F13A1	0.380374	2.05586e-20	1
BCLAF1	0.380079	6.58823e-30	1
TRAJ7	0.379142	1.35914e-26	1
ZNF276	0.378388	1.07551e-25	1
SRSF1	0.378323	3.29325e-29	1
PTGDR	0.377646	1.43623e-29	1
ARHGAP30	0.377262	1.52069e-26	1
RBM39	0.376171	7.14731e-32	1
C16orf54	0.375531	2.67666e-32	1
TRAJ6	0.375115	6.54357e-37	1
CCDC69	0.374979	7.92126e-29	1
FNBP1	0.374754	4.92555e-34	1
SMAD3	0.373182	9.52303e-36	1
HNRNPU	0.372702	2.79884e-27	1
PFDN5	0.371771	5.94679e-30	1
UGCG	0.371343	6.36392e-21	1
SF3B1	0.371077	1.03162e-36	1
SRSF5	0.370723	5.19423e-35	1
TNRC6C	0.370155	1.77514e-40	1
SLC44A2	0.369796	3.53766e-27	1
SOD3	0.369494	3.07644e-20	1
GIMAP1	0.368921	3.77565e-20	1
RCAN3	0.368895	6.9567e-28	1
ATP8B2	0.368452	5.8754e-35	1
TCF4	0.367977	6.80041e-28	1
JAK1	0.36795	8.39129e-28	1
SPARC	0.36779	8.53328e-12	1
KAT6A	0.36766	8.81362e-26	1
SCML4	0.367549	2.68939e-44	1
RNF216	0.366762	2.18491e-27	1
SF1	0.36588	9.74674e-29	1
FNBP4	0.36564	4.40243e-29	1
TPSB2	0.365359	0.000150653	1
H2AFV	0.365255	1.04777e-27	1
TRBJ2-2	0.363892	6.99583e-17	1
SIPA1	0.36339	3.34804e-26	1
HIST1H3D	0.363209	5.04176e-15	1
LBH	0.362595	7.5484e-23	1
PSIP1	0.362276	2.07981e-26	1
NFATC3	0.362211	3.50146e-25	1
DYRK2	0.361969	4.96314e-27	1
ETS1	0.361092	9.16825e-21	1
BIN1	0.360804	8.80584e-30	1
RASA2	0.360543	1.79817e-19	1
MYLK	0.360187	1.5501e-24	1
BIRC3	0.360157	6.95203e-15	1
SLIT3	0.360117	3.32874e-20	1
ATM	0.360107	1.46319e-24	1
SH3KBP1	0.359651	6.13656e-28	1
PRPF38B	0.358361	9.43227e-29	1
PLD4	0.357602	3.45358e-29	1
CASK	0.356783	3.99096e-26	1
KCNA3	0.356337	3.42517e-35	1
SNHG32	0.355985	6.93529e-26	1
PLCG1	0.354959	5.97173e-30	1
UBA52	0.354398	1.07212e-49	1
CSK	0.353446	2.66262e-23	1
LTBP4	0.353405	2.66755e-16	1
HNRNPH1	0.352943	5.7039e-19	1
ARHGEF6	0.352847	1.76752e-25	1
TUBGCP6	0.352562	7.11117e-28	1
VAMP2	0.351834	4.29978e-25	1
PSTPIP1	0.351322	1.04938e-19	1
RBP5	0.351224	1.04998e-45	1
NFATC2	0.351191	5.87188e-25	1
SYNE2	0.34886	3.50299e-23	1
SNRK	0.348589	1.62786e-24	1
TINAGL1	0.348522	7.66353e-41	1
CRIP2	0.347972	1.29914e-17	1
CD247	0.347832	1.19786e-16	1
KLRC4	0.347805	1.57819e-26	1
PARP15	0.347789	1.55928e-26	1
AQP1	0.346515	0.0167486	1
SAP25	0.345672	5.06678e-25	1
GRAP2	0.345514	2.09218e-21	1
SNRPA	0.345336	4.75428e-28	1
TRAF4	0.344991	3.68989e-11	1
C11orf96	0.344172	1.7326e-21	1
TRAJ5	0.343835	2.47949e-27	1
LEPROTL1	0.343792	2.57069e-20	1
HNRNPA2B1	0.343067	5.70158e-32	1
WDR6	0.343007	2.12242e-21	1
BTN3A1	0.34187	8.40053e-21	1
U2AF2	0.341776	7.54665e-23	1
EEF1B2	0.341435	1.34027e-27	1
MGAT5	0.341092	8.35446e-29	1
GGA2	0.34088	1.79553e-19	1
RIN3	0.340438	1.37101e-26	1
GIMAP8	0.340263	6.24689e-25	1
ADD1	0.340225	9.69585e-24	1
TRAJ17	0.340134	1.19949e-27	1
H1FX	0.339449	9.69021e-30	1
SPARCL1	0.339294	1.3752e-22	1
ADCY4	0.338872	1.03598e-21	1
TMC6	0.338771	4.04051e-22	1
TRA2A	0.338719	3.0684e-27	1
TRAJ28	0.338656	6.21632e-24	1
PSD4	0.338404	1.7302e-21	1
EOMES	0.337133	5.16513e-23	1
GIMAP4	0.33671	9.49464e-20	1
SPTBN1	0.336659	9.81015e-28	1
UTRN	0.336541	1.94797e-23	1
EGLN2	0.336082	1.39305e-24	1
FUBP1	0.336035	4.05845e-23	1
DCK	0.33566	6.04379e-23	1
ICAM2	0.335618	1.44208e-34	1
TRAT1	0.334877	2.70092e-21	1
P2RY8	0.334873	4.77741e-30	1
PABPC1	0.334584	7.50782e-48	1
RASGRP1	0.334536	1.38421e-22	1
ID4	0.334046	1.68822e-15	1
NONO	0.333772	1.47107e-25	1
PRKX	0.33332	1.57857e-19	1
RBM25	0.3332	7.57645e-23	1
ZAP70	0.332769	2.72481e-19	1
GLS	0.332358	1.22082e-23	1
GPR65	0.332267	1.28504e-25	1
BRD2	0.332225	7.92671e-28	1
PRKCH	0.332204	2.62867e-25	1
EPC2	0.332204	6.57349e-24	1
CAPN2	0.33071	8.61135e-24	1
SRSF11	0.330552	3.04343e-26	1
SF3A1	0.330118	5.7865e-22	1
TMEM173	0.32992	2.25659e-25	1
TAF15	0.328014	4.68941e-19	1
CLK1	0.327979	2.60116e-22	1
CPNE1	0.327906	4.61804e-21	1
KCNAB2	0.327816	2.19111e-21	1
ADIRF	0.327783	9.38783e-10	1
FILIP1L	0.327522	1.0796e-23	1
SORL1	0.327404	2.61208e-26	1
CTBP1	0.327102	3.38734e-26	1
AGAP2	0.327005	7.33354e-20	1
LBR	0.326738	3.79941e-18	1
COL15A1	0.325925	1.02634e-06	1
INPP4A	0.324942	1.57569e-21	1
CXCR4	0.3249	3.7448e-15	1
EML3	0.324157	3.81521e-21	1
TRAJ32	0.32415	1.6589e-34	1
MYO15B	0.323889	3.61019e-23	1
ABCA7	0.323715	3.26115e-25	1
NPEPL1	0.323697	4.23411e-23	1
TACC1	0.323393	1.45955e-26	1
NUCKS1	0.321453	5.75855e-26	1
AIP	0.320678	1.22472e-21	1
ORMDL1	0.320632	2.06879e-20	1
ITK	0.320577	2.38764e-19	1
VCAM1	0.320383	4.8268e-10	1
CAPNS1	0.320138	6.08276e-25	1
CDC25B	0.320061	1.68714e-20	1
COTL1	0.319313	1.37268e-16	1
OFD1	0.319013	4.88344e-25	1
LCNL1	0.317837	9.66626e-23	1
ST6GALNAC6	0.317812	2.51128e-18	1
PARM1	0.317246	8.81931e-28	1
HIST1H2BO	0.317115	2.28892e-10	1
CXCR3	0.316918	2.65228e-17	1
KCTD12	0.316414	3.44424e-14	1
NRP1	0.315268	1.79887e-09	1
NIN	0.314711	1.22661e-19	1
PRMT2	0.314584	3.3055e-21	1
BCAM	0.314207	5.04239e-23	1
ADCY7	0.313461	1.7107e-18	1
LIMS2	0.313254	4.6395e-25	1
RASA3	0.313201	3.08606e-20	1
DEPP1	0.313093	1.02831e-14	1
CHD2	0.313041	1.15215e-23	1
RBM6	0.312871	4.26953e-21	1
ATP11B	0.312745	6.00719e-24	1
SSH2	0.312449	1.55445e-20	1
ANKRD44	0.312449	7.16241e-20	1
RAPGEF6	0.312438	3.87984e-19	1
CERK	0.311915	2.35323e-22	1
KHDRBS1	0.311753	2.21035e-23	1
CNPY3	0.311566	4.09583e-18	1
FBLN1	0.311508	2.9182e-05	1
SYNRG	0.31146	9.38259e-21	1
ST6GAL1	0.311234	7.40862e-21	1
LUC7L	0.31111	1.59106e-18	1
AGER	0.310725	1.09005e-21	1
TRAJ3	0.310277	2.78583e-27	1
APBB1IP	0.309933	1.15286e-20	1
TRAJ4	0.30992	8.91843e-28	1
ERCC5	0.309522	1.47885e-23	1
SNX20	0.309279	5.0337e-16	1
TRDC	0.309205	4.78243e-19	1
RNASET2	0.30916	7.563e-19	1
SH2D3C	0.309087	6.26586e-26	1
ID2	0.309066	1.3403e-18	1
SLC7A6	0.308583	4.37332e-22	1
PNISR	0.30841	4.67359e-17	1
TTC14	0.308406	1.54223e-21	1
STX16	0.307894	3.71709e-19	1
HMGB1	0.307875	1.29935e-20	1
PREX1	0.307801	1.24719e-17	1
PHF19	0.307716	5.16724e-18	1
PRKD2	0.307709	3.44998e-19	1
SECISBP2	0.307589	1.25767e-18	1
HIST1H3H	0.306714	9.98228e-08	1
LHFPL6	0.306698	5.27815e-26	1
NCOR1	0.306594	2.52318e-18	1
DDX3X	0.306138	1.56825e-20	1
SHANK3	0.305886	7.89856e-16	1
PRRC2B	0.30583	9.16976e-23	1
PRPF8	0.304885	5.81172e-17	1
SLC20A1	0.3041	3.13682e-18	1
TRBJ1-6	0.304061	2.1164e-25	1
NUP160	0.303941	1.2578e-21	1
TRIB2	0.303374	1.10002e-17	1
XCR1	0.303148	5.69513e-15	1
GNG11	0.302858	5.96517e-19	1
KRI1	0.302842	7.34056e-16	1
GPSM3	0.3028	1.22096e-16	1
RGS14	0.302425	5.92206e-24	1
SESN3	0.302261	1.71985e-26	1
NFIB	0.302146	4.87162e-16	1
CCDC88B	0.301924	2.04898e-17	1
WDR82	0.30187	2.40492e-15	1
SLC40A1	0.301674	1.73367e-22	1
FAM117A	0.301435	5.57157e-27	1
NAP1L4	0.301394	1.65047e-19	1
CD3D	0.301188	8.96275e-13	1
DDX6	0.301019	3.6358e-21	1
RASSF2	0.300782	3.39696e-17	1
LDLRAP1	0.300178	5.03918e-21	1
SLC38A1	0.300095	4.72923e-18	1
HIST1H1B	0.300091	1.32334e-06	1
SDR39U1	0.299998	2.26399e-22	1
DYNLL2	0.299926	3.45924e-16	1
MFAP4	0.299655	5.27598e-16	1
KMT2E	0.299441	4.36073e-18	1
SEMA4D	0.298572	4.63213e-12	1
FAM107B	0.2984	7.96251e-13	1
CDKN1B	0.297815	1.71128e-16	1
HNRNPUL2	0.297814	8.40771e-18	1
IVD	0.296932	3.42313e-24	1
GRK2	0.296624	1.17219e-13	1
RNF4	0.296421	1.46157e-18	1
PPP3CB	0.29623	5.41528e-18	1
HIST1H2BB	0.296197	1.17551e-08	1
PHF1	0.296187	5.32118e-22	1
DOCK11	0.295598	5.80482e-20	1
BCL9L	0.295384	9.48014e-12	1
ADGRG5	0.294991	8.2827e-33	1
HERPUD1	0.294605	1.3575e-08	1
ZFP36L1	0.293744	1.53845e-19	1
COL18A1	0.293606	5.73653e-14	1
CD3G	0.293529	7.6328e-17	1
ZCCHC7	0.293496	5.66207e-19	1
ANKHD1	0.293332	6.15174e-19	1
ARHGAP25	0.293084	9.57804e-17	1
DNM2	0.292794	4.59013e-18	1
CBFA2T3	0.292783	8.81352e-22	1
MTA1	0.292761	1.16634e-20	1
ARHGDIB	0.292537	5.72856e-16	1
STAG1	0.292398	7.77155e-20	1
EIF1	0.292391	2.63619e-15	1
SRSF4	0.292333	1.06208e-17	1
AP2A2	0.292226	8.48912e-16	1
DENND4B	0.292197	2.62623e-18	1
MPEG1	0.291965	5.87579e-12	1
ACSS1	0.291937	1.28575e-19	1
CDC42SE1	0.291772	8.60377e-10	1
NUMA1	0.29166	5.54666e-17	1
GLIPR1	0.291381	1.01178e-17	1
PRKCSH	0.29131	9.07818e-19	1
PAPOLA	0.291271	3.02079e-18	1
SON	0.291093	2.49015e-23	1
CD226	0.290819	3.44446e-21	1
LNPEP	0.290769	3.39617e-15	1
CHKB	0.290746	2.66518e-17	1
INPP5D	0.290471	4.89915e-16	1
CD27	0.290348	3.72519e-16	1
CNN3	0.29017	3.32984e-14	1
HIST1H2BD	0.290126	3.11489e-09	1
TRAJ40	0.2901	3.66697e-23	1
CLNK	0.289964	2.14906e-23	1
FAM122B	0.289882	5.87479e-21	1
ATP13A1	0.289635	2.10073e-18	1
CXCL14	0.28939	3.60271e-07	1
SFPQ	0.289184	1.32446e-22	1
TACR1	0.288792	3.71748e-25	1
PBXIP1	0.288008	4.97825e-16	1
MYL12A	0.288001	9.23328e-13	1
SPATA13	0.287951	4.83547e-13	1
NR2C2	0.287838	6.31071e-17	1
NKTR	0.287734	8.76621e-17	1
RABGGTB	0.287489	4.44092e-18	1
ENTPD4	0.287296	3.55114e-19	1
PRKCB	0.287247	8.15901e-15	1
ZZEF1	0.287198	4.59411e-17	1
N4BP2L2	0.287173	7.71955e-18	1
IL33	0.287086	2.27812e-19	1
ITGAL	0.287064	4.7918e-18	1
CCNL1	0.286947	1.66485e-19	1
WDR1	0.286848	3.21614e-16	1
ARL6IP4	0.286807	2.47846e-19	1
ANKRD13D	0.286606	4.98414e-18	1
IL18R1	0.285872	2.72606e-24	1
ABCA8	0.285817	1.30742e-28	1
KMT2A	0.285757	4.24243e-20	1
DDX5	0.284943	1.05041e-19	1
TBX2	0.284818	7.72227e-25	1
FYN	0.284606	1.04742e-18	1
AHR	0.283763	1.16632e-16	1
PTP4A3	0.283734	6.2347e-21	1
ADA	0.283644	4.98228e-17	1
PDS5A	0.283521	1.45009e-15	1
ST8SIA1	0.283317	5.82636e-16	1
EIF2S3	0.283101	2.62814e-14	1
GPRIN3	0.282862	3.95603e-16	1
SMARCA2	0.282749	3.57539e-16	1
TNRC6B	0.282532	9.76329e-19	1
MAPK14	0.28238	9.00921e-18	1
CRIM1	0.281993	0.00423081	1
IFNAR2	0.28173	1.52783e-13	1
MAML1	0.280799	6.30069e-17	1
DOCK8	0.28067	2.39048e-13	1
RERE	0.280602	4.3829e-18	1
FAM214A	0.280127	3.04458e-20	1
CYB5R3	0.279946	7.86147e-15	1
KLHDC4	0.279851	2.85585e-18	1
HEG1	0.279836	6.70888e-17	1
PDGFRB	0.279312	3.61235e-10	1
ODC1	0.278956	3.07747e-15	1
USP34	0.278872	1.70177e-13	1
MFGE8	0.278722	8.14128e-12	1
CARMIL2	0.278713	3.46749e-18	1
HIST1H3I	0.278574	2.41789e-09	1
SP3	0.278559	8.36687e-17	1
NUP210	0.27816	1.55901e-17	1
WBP11	0.278068	1.73044e-17	1
SAFB2	0.278047	6.70316e-15	1
CALM3	0.278007	3.71509e-13	1
MRNIP	0.277893	1.69224e-20	1
MSL2	0.277487	1.0537e-16	1
S100PBP	0.277415	3.32195e-20	1
AK1	0.277401	1.26326e-16	1
DCAF15	0.27708	2.3215e-13	1
LCP2	0.277065	7.17077e-11	1
UCP2	0.277044	6.35424e-15	1
MYO1F	0.276938	1.49138e-13	1
TRIM14	0.276904	4.21063e-17	1
CCAR1	0.276862	4.15275e-19	1
UNKL	0.276208	6.66645e-19	1
EPAS1	0.276029	6.85359e-12	1
HIST1H4D	0.275899	2.84313e-07	1
PCNX2	0.275769	2.95708e-18	1
ESAM	0.275491	1.96316e-30	1
SRSF2	0.274675	3.7665e-17	1
BUB3	0.274588	6.86985e-16	1
CNTRL	0.274572	4.54057e-18	1
PPAN	0.274563	2.10373e-17	1
RNF44	0.274462	9.52541e-17	1
ACTB	0.274217	4.2001e-28	1
TGFB1	0.274031	3.75239e-14	1
HERC4	0.27393	1.70268e-18	1
TRAJ9	0.273848	5.01864e-20	1
TRAJ16	0.273705	7.11935e-17	1
ECSCR	0.273622	4.83143e-19	1
HIST1H2BL	0.273117	5.29643e-10	1
PIP4K2A	0.272745	1.99805e-15	1
PPP6R1	0.272519	1.10911e-13	1
HCFC1	0.272132	5.00747e-15	1
HDAC7	0.272128	2.40964e-17	1
IFITM1	0.271783	1.76497e-07	1
SMARCA5	0.271564	6.21096e-16	1
NPDC1	0.271497	5.13384e-18	1
DIDO1	0.271484	2.36461e-16	1
NOL4L	0.271161	9.07703e-21	1
SFSWAP	0.270988	1.27507e-19	1
PTK2	0.270562	4.48528e-13	1
LDB1	0.270429	3.34623e-16	1
ITM2A	0.270011	6.02879e-16	1
CCNL2	0.26999	1.8562e-18	1
CLSTN3	0.269846	2.61803e-12	1
XPO6	0.26969	1.23146e-14	1
SEL1L3	0.269505	4.09936e-11	1
MOGS	0.269126	6.10675e-13	1
FKBP1A	0.269	1.31274e-11	1
PDE3B	0.268936	4.17908e-14	1
BCL11A	0.268875	1.44211e-09	1
SYMPK	0.268576	1.50179e-13	1
ABCA2	0.268498	1.39311e-15	1
TIA1	0.268276	2.0321e-16	1
TBC1D1	0.268074	3.04037e-15	1
ANP32B	0.267955	4.61536e-12	1
PI16	0.267835	1.60357e-06	1
ERP29	0.267741	2.70854e-15	1
CRTC3	0.26745	1.11746e-16	1
HCLS1	0.267249	5.20692e-15	1
VPS13B	0.267164	7.61909e-16	1
GLG1	0.266976	6.97304e-14	1
NR3C2	0.266885	5.18564e-25	1
SELENOM	0.26681	2.67056e-13	1
MAN2C1	0.266725	3.86347e-15	1
TRAJ34	0.266719	8.88948e-18	1
PYGO2	0.266335	2.41913e-18	1
TRAJ24	0.266293	3.65553e-20	1
VPS13C	0.266153	1.51631e-14	1
DDX39B	0.266068	7.26346e-14	1
TRAJ47	0.265977	7.2745e-23	1
FBXW4	0.26591	3.78003e-14	1
PAG1	0.265729	6.43167e-14	1
ATXN7L3B	0.265501	5.19915e-14	1
CHST12	0.264989	2.20201e-14	1
NOTCH3	0.264886	2.59281e-18	1
SAMHD1	0.264849	9.39882e-14	1
IKBKB	0.264813	5.29441e-13	1
BTN3A2	0.264792	2.11409e-07	1
STK17A	0.264594	3.89455e-17	1
ZC3HAV1	0.264531	9.82852e-14	1
LSM7	0.264332	7.20415e-16	1
IGFBP5	0.264138	1.65761e-06	1
TRIM28	0.263777	1.27754e-13	1
MS4A6A	0.263612	1.21176e-08	1
CLEC3B	0.263421	9.67338e-17	1
NCL	0.263285	2.34239e-14	1
AKAP8L	0.263257	1.05894e-14	1
CRACR2A	0.262871	3.75547e-16	1
ZNF266	0.262804	7.73706e-17	1
TPP2	0.262542	1.24523e-14	1
NSD3	0.26245	1.49874e-15	1
ATP2B1	0.262085	3.13894e-15	1
TRERF1	0.261998	6.13375e-16	1
OXA1L	0.261841	5.59868e-13	1
VTI1A	0.261616	1.38978e-14	1
TSEN54	0.261571	1.30374e-21	1
TES	0.261496	1.3027e-13	1
PI4KA	0.261326	5.35347e-12	1
BPTF	0.260991	4.51974e-15	1
SETD2	0.260779	1.57157e-14	1
PPP1R12A	0.260769	1.01381e-15	1
ZNF740	0.260657	5.18523e-13	1
C11orf21	0.260092	4.26059e-18	1
EID1	0.260019	1.5633e-14	1
GNAI2	0.259951	1.20622e-19	1
POM121	0.259543	5.82213e-14	1
MACF1	0.259461	4.6997e-11	1
EEF2	0.259345	2.57048e-36	1
SNRNP70	0.259317	7.81765e-09	1
SLFN12L	0.259287	2.28051e-17	1
MAPKAPK2	0.25928	2.5009e-11	1
TMEM204	0.259254	1.98865e-17	1
RNF125	0.258707	1.88138e-22	1
LCP1	0.258689	2.35911e-10	1
KIF21B	0.258526	3.13327e-18	1
PHC3	0.258098	3.87974e-17	1
GZMM	0.257546	8.3346e-17	1
TSPAN32	0.257259	1.43038e-14	1
SLC35C2	0.257117	1.28094e-13	1
SNED1	0.256832	6.06506e-12	1
NES	0.256751	8.45725e-18	1
NDUFA3	0.256548	2.03914e-15	1
PSPC1	0.25643	4.34019e-16	1
EIF3B	0.256394	1.53433e-15	1
CD40LG	0.256351	2.10766e-19	1
HIP1	0.256209	1.35119e-18	1
STK38	0.255963	4.84926e-15	1
HIST1H2AD	0.255756	1.05308e-06	1
HIST1H1D	0.255711	2.45493e-08	1
TPM1	0.255497	1.01392e-05	1
PNRC1	0.255331	2.17388e-10	1
CCDC91	0.25505	1.89087e-13	1
SLC2A4RG	0.254779	1.02072e-12	1
ADNP	0.254771	7.00721e-18	1
GPR132	0.254426	3.82266e-11	1
RBM12	0.254376	6.37332e-13	1
LAMC1	0.254161	6.3494e-09	1
RGS19	0.253518	3.90775e-15	1
ESYT1	0.25335	7.01186e-11	1
JTB	0.252848	2.27558e-13	1
AKAP9	0.252659	2.0442e-15	1
MIER1	0.252163	4.94278e-12	1
CEP85L	0.252148	4.18232e-21	1
TECPR1	0.251749	2.16025e-12	1
RNF166	0.251691	6.18185e-13	1
TAGAP	0.25145	1.6155e-12	1
ATXN7	0.251442	7.29005e-11	1
PYCR2	0.251231	8.22227e-15	1
ZNF641	0.251143	1.41098e-15	1
ANAPC16	0.251143	1.08953e-12	1
RAB37	0.251082	2.64454e-27	1
MAPK8IP3	0.251071	3.64337e-13	1
SYNE1	0.250808	1.77988e-15	1
TSPYL2	0.250736	1.51086e-12	1
SUPT5H	0.250646	2.04445e-12	1
THBS1	0.250548	2.60072e-05	1
CYTH4	0.250249	4.94682e-09	1
GREM1	1.30428	2.20272e-62	2
MMP2	1.25617	1.88443e-69	2
PI16	1.18677	9.77449e-84	2
COL1A1	0.95957	6.73692e-63	2
DCN	0.955912	8.49357e-76	2
TNC	0.94926	6.46333e-22	2
CTSK	0.867741	1.20889e-42	2
COL1A2	0.862534	1.34817e-67	2
PLTP	0.853546	1.6306e-63	2
SERPINE2	0.848538	3.68086e-65	2
IGFBP5	0.807761	1.83408e-64	2
AEBP1	0.802113	3.54853e-69	2
CTHRC1	0.792074	1.05007e-45	2
FBN1	0.777693	9.25718e-64	2
RNASE1	0.77172	5.71672e-45	2
CCN2	0.760643	1.37586e-38	2
FBLN1	0.749922	1.08558e-41	2
IGFBP4	0.744913	3.29523e-57	2
CXCL14	0.73671	1.49063e-51	2
ADAMTS2	0.695435	5.59233e-38	2
COL3A1	0.687057	6.60995e-32	2
LUM	0.68479	4.99409e-40	2
CLEC3B	0.683806	0.00713333	2
FBLN2	0.683744	8.16673e-50	2
SULF1	0.677548	4.65601e-25	2
CFD	0.672741	1.22219e-10	2
PLA2G2A	0.664419	2.6554e-27	2
TWIST2	0.659696	2.54452e-47	2
NNMT	0.650635	9.18788e-48	2
FSTL1	0.641965	4.07878e-41	2
ANGPTL2	0.6144	1.07301e-37	2
CCN5	0.604937	2.62465e-46	2
LRP1	0.579116	5.97024e-46	2
TNXB	0.573587	5.09133e-15	2
ADAMTS5	0.563751	1.4174e-40	2
LRRC15	0.546401	1.65593e-34	2
MFAP5	0.545444	3.92409e-26	2
TIMP2	0.537103	1.57262e-38	2
FRMD6	0.533204	6.02787e-27	2
CPXM1	0.516953	3.27309e-41	2
MXRA8	0.507935	2.84823e-38	2
PMP22	0.494946	5.52129e-33	2
PRRX1	0.494652	2.76474e-25	2
MT2A	0.494501	9.74355e-34	2
LILRB5	0.487799	1.19502e-23	2
PRSS23	0.482285	3.65921e-25	2
PDPN	0.479091	1.87653e-22	2
COL6A2	0.475665	1.01777e-37	2
MMP1	0.475612	1	2
DPYSL3	0.475359	8.40847e-30	2
GOLM1	0.464356	4.86075e-23	2
COL6A1	0.462597	6.72028e-18	2
FKBP10	0.45506	9.84271e-28	2
SLC39A14	0.449439	8.34069e-26	2
SDC3	0.443488	2.84838e-24	2
CXCL12	0.442511	2.9582e-30	2
VCAN	0.441549	1.81325e-27	2
PTGIS	0.441547	1.38869e-29	2
SPARC	0.438924	3.64339e-17	2
MMP14	0.434625	9.30655e-15	2
THBS2	0.429669	6.10879e-17	2
LOX	0.427332	6.94142e-29	2
PCOLCE	0.422232	3.34335e-21	2
GAS1	0.42212	4.94462e-16	2
F13A1	0.421552	2.41303e-14	2
FN1	0.417155	1.11155e-13	2
CEBPD	0.412484	4.12559e-19	2
SELENOP	0.410626	5.99596e-08	2
PDGFRA	0.408142	1.45264e-20	2
MS4A6A	0.407247	7.77958e-15	2
RARRES2	0.404249	3.24832e-18	2
CCDC80	0.39889	9.87767e-12	2
CD248	0.397357	3.63909e-20	2
ISLR	0.395619	1.84417e-24	2
SEMA3C	0.394586	2.85336e-31	2
OLFML2B	0.394199	7.7303e-20	2
CALU	0.394003	3.82561e-20	2
ECM1	0.390654	3.48578e-23	2
FAP	0.388626	1.14604e-20	2
TIMP1	0.381234	2.58947e-15	2
CRISPLD2	0.379131	1.12468e-10	2
COL5A1	0.375169	4.43258e-17	2
MMP3	0.373974	0.0688105	2
AQP1	0.373392	7.55785e-20	2
C1R	0.371841	1.66588e-27	2
ADAMTS4	0.366706	1.71145e-07	2
C1QC	0.366583	6.84419e-16	2
THBS1	0.359177	5.35197e-12	2
CAVIN1	0.358338	4.25122e-16	2
LGMN	0.357851	1.77281e-09	2
COL6A3	0.348673	1.42739e-12	2
NBL1	0.34745	2.53048e-16	2
RUNX1	0.344311	9.33845e-13	2
MME	0.343821	1.66445e-19	2
MFAP4	0.342001	7.72897e-12	2
EMP1	0.339724	6.91322e-13	2
HTRA1	0.334933	3.88881e-19	2
THY1	0.332819	1.53258e-13	2
CERCAM	0.331411	9.24091e-18	2
MAFB	0.328759	1.47699e-11	2
CCL21	0.327196	0.0685527	2
CST3	0.325071	2.49138e-15	2
C1S	0.317178	1.46431e-17	2
CD163	0.316946	6.22918e-12	2
PLPP3	0.312862	4.49623e-12	2
COL5A2	0.310523	5.3956e-11	2
ITGB5	0.310006	1.52391e-20	2
COL16A1	0.309889	4.8224e-10	2
STAB1	0.308652	1.28425e-09	2
ODF3B	0.305421	2.71317e-09	2
LTBP2	0.304601	1.21931e-17	2
AHNAK	0.297405	0.134716	2
MEGF6	0.295373	3.46787e-10	2
IGFBP6	0.294427	5.42251e-14	2
SLC38A5	0.294276	1.34534e-10	2
GAS7	0.293922	1.32493e-11	2
MRC2	0.291775	2.60853e-13	2
FCGRT	0.290937	3.64283e-10	2
DPT	0.288273	4.3413e-16	2
PODN	0.28416	3.36332e-15	2
BGN	0.283529	2.28402e-07	2
DAB2	0.283392	7.45774e-09	2
LY6E	0.279865	0.00278606	2
METRNL	0.276831	7.31679e-10	2
RSAD2	0.276805	3.02863e-06	2
LAMC1	0.27481	1.78885e-09	2
PDGFRB	0.274295	2.52946e-08	2
FCGR3A	0.273342	1.2759e-07	2
TPSB2	0.273099	0.000690906	2
RCN3	0.273061	1.31247e-12	2
ACKR3	0.271432	1.92378e-22	2
MAF	0.270895	1.32887e-06	2
ANXA2	0.270542	0.000930453	2
BICC1	0.27031	7.37986e-13	2
PLXDC2	0.268206	1.80713e-08	2
C1QA	0.268021	0.00201123	2
CTSL	0.267177	3.92189e-08	2
CD151	0.264391	2.55135e-07	2
CYBRD1	0.263369	5.29275e-12	2
DIO2	0.262012	2.16283e-11	2
LHFPL2	0.258081	6.14772e-06	2
PTGES	0.257829	1.24319e-10	2
ITGAV	0.255192	7.78628e-08	2
CA12	0.251631	6.06361e-09	2
FBP1	1.97479	4.0292e-138	3
MT1G	1.80039	1.1319e-128	3
NUPR1	1.57763	1.03041e-127	3
CHI3L1	1.51573	8.73135e-98	3
S100A2	1.30044	1.57029e-64	3
S100A8	1.26209	1.47038e-98	3
S100A9	1.22717	1.00604e-97	3
KRT16	1.20637	5.16436e-71	3
LYZ	1.19606	1.01142e-127	3
PLAUR	1.17702	8.06274e-116	3
SPP1	1.15683	1.42845e-92	3
MMP9	1.08144	9.71874e-80	3
SLC11A1	1.07107	6.41201e-120	3
G0S2	1.0598	1.90021e-57	3
C15orf48	1.04811	1.27783e-78	3
PGD	1.02465	1.65643e-99	3
SLC39A8	0.986666	8.22443e-78	3
MARCO	0.982333	7.02236e-43	3
EGLN3	0.969022	1.73134e-52	3
INHBA	0.967151	3.05618e-89	3
ITGB2	0.953654	3.547e-77	3
IDO1	0.915619	1.60912e-49	3
CHIT1	0.884929	4.10974e-68	3
S100A7	0.882768	8.11252e-38	3
CYBB	0.857122	8.04655e-74	3
MT1H	0.845483	6.15013e-111	3
FCER1G	0.83775	1.79789e-68	3
GJB2	0.824999	2.36763e-51	3
CTSD	0.820498	9.72622e-73	3
APOE	0.816663	1.15266e-54	3
GM2A	0.805742	1.32495e-52	3
KRT6B	0.804838	6.19065e-42	3
CTSB	0.80012	6.89179e-59	3
IFI6	0.776182	6.60439e-67	3
SQOR	0.764841	4.4688e-72	3
GBP5	0.758451	5.52413e-58	3
TREM1	0.75444	1.25578e-84	3
SOD2	0.748974	1.58462e-45	3
AP5B1	0.746438	8.93389e-57	3
CTSS	0.743188	1.5605e-54	3
CAPG	0.737016	4.57998e-58	3
APLP2	0.733958	8.7387e-64	3
FCGR3A	0.732898	2.98837e-48	3
CD14	0.729084	2.16803e-48	3
FN1	0.720658	1.42323e-33	3
TYROBP	0.715312	1.03451e-77	3
WARS	0.710769	1.32053e-71	3
CSTB	0.702396	8.92151e-60	3
BCAT1	0.699062	1.62146e-62	3
IFI30	0.695933	6.4299e-40	3
ASAH1	0.690589	5.50371e-61	3
TFRC	0.689156	1.23873e-37	3
ALDH2	0.676433	9.4956e-45	3
STX11	0.675594	2.9959e-56	3
ICAM1	0.673007	1.53995e-56	3
CYP27B1	0.668434	1.3325e-59	3
GLUL	0.666939	2.25437e-37	3
PLD3	0.65987	7.4587e-50	3
SRGN	0.65493	2.37027e-56	3
OSCAR	0.651458	4.21094e-62	3
CCL18	0.648235	1.21888e-36	3
RALA	0.646153	3.34251e-48	3
S100A14	0.642915	3.11049e-38	3
SNX10	0.629995	1.6738e-23	3
MMP1	0.629097	2.87851e-34	3
FABP5	0.605432	1.91826e-31	3
HK3	0.589091	6.58052e-62	3
CNFN	0.588541	1.59652e-30	3
DDIT4	0.58687	7.37281e-31	3
ATP6V1A	0.584815	1.04221e-40	3
LAPTM5	0.584482	1.35552e-40	3
SCPEP1	0.564198	1.25204e-38	3
CEBPA	0.562087	3.30814e-43	3
PSAP	0.559429	4.71757e-69	3
CD68	0.55462	3.23652e-26	3
TXN	0.552178	2.28899e-37	3
MT1X	0.536359	2.2807e-27	3
LYPD3	0.535661	3.88637e-26	3
C2	0.532588	1.94075e-31	3
ITGAX	0.531882	1.10273e-33	3
SPRR2A	0.530364	1.00727e-40	3
TNS3	0.526767	7.80517e-28	3
CTSL	0.526454	4.69426e-22	3
HSPA5	0.526195	1.37884e-24	3
IL1RN	0.520679	2.88083e-43	3
IL4I1	0.517179	8.36609e-25	3
ATP6V1B2	0.515466	2.68466e-34	3
HSD11B1	0.513315	5.5532e-27	3
RILPL2	0.511492	4.6641e-32	3
MYOF	0.510939	3.24814e-27	3
CCR1	0.503901	3.2006e-33	3
C4orf3	0.503535	4.18502e-30	3
NCF2	0.501992	1.71232e-25	3
IVL	0.501385	1.10456e-29	3
KRT14	0.497805	3.90908e-31	3
S100A6	0.497236	1.60485e-59	3
KRT5	0.494995	5.53163e-37	3
SLC31A2	0.494075	5.32421e-30	3
CNDP2	0.485902	7.59334e-36	3
ITGAM	0.485396	3.84754e-29	3
SLC7A11	0.481705	8.07764e-42	3
GRN	0.481672	2.69142e-21	3
ATP6V0B	0.476979	1.25724e-35	3
VSIG4	0.476354	5.14479e-21	3
ADM	0.475571	2.68944e-30	3
KYNU	0.473883	6.40595e-26	3
PITPNA	0.471121	4.22135e-32	3
AQP9	0.467532	9.59841e-43	3
IGSF6	0.467266	4.89945e-20	3
SLAMF8	0.466628	1.47671e-23	3
FTH1	0.465028	3.87307e-12	3
APOBEC3A	0.464658	3.62619e-17	3
TLR2	0.462918	3.28103e-30	3
NCF1	0.462412	2.51272e-36	3
FCGR2B	0.46158	1.51111e-28	3
ACSL1	0.458534	2.79799e-24	3
NIBAN2	0.455599	1.13723e-26	3
MT2A	0.452407	1.87352e-25	3
AKT1S1	0.450881	2.39372e-21	3
FCGR2A	0.448858	1.58217e-22	3
GBP1	0.439508	1.13473e-25	3
SLC2A3	0.438913	1.61485e-15	3
ACP5	0.438701	5.89684e-18	3
SPI1	0.437727	3.26045e-28	3
MYD88	0.43696	1.20091e-27	3
FGR	0.436338	5.63115e-22	3
IFI27	0.43389	3.9051e-36	3
SDCBP	0.433828	2.61147e-20	3
HEXB	0.433725	1.75453e-19	3
C5AR1	0.428826	4.07919e-24	3
EGR2	0.42455	1.02407e-27	3
RNF213	0.419667	2.21117e-27	3
G3BP2	0.419655	9.74247e-19	3
CRABP2	0.419447	4.31017e-16	3
GABARAP	0.418728	2.60051e-33	3
SERPINA1	0.415212	1.72299e-21	3
HLA-DOA	0.413944	2.15158e-18	3
SLC43A2	0.412358	5.36218e-18	3
MGAT1	0.412259	3.13798e-23	3
GPCPD1	0.411154	1.32888e-21	3
EMILIN2	0.409918	2.89452e-19	3
S100A11	0.408692	8.70569e-24	3
LGALS3BP	0.407971	7.07835e-27	3
DSC2	0.402667	4.13762e-27	3
RAB20	0.401714	1.60598e-31	3
CYP27A1	0.400911	2.53459e-12	3
HLA-DQA1	0.397978	7.62829e-19	3
VEGFA	0.395573	3.24091e-23	3
SORT1	0.395352	1.70962e-33	3
CALML5	0.394609	3.03665e-10	3
SAT1	0.389628	1.95612e-08	3
TLR8	0.388553	4.89906e-23	3
SLC31A1	0.388223	1.21769e-24	3
ARHGEF10L	0.388081	6.28614e-22	3
SLC39A11	0.385359	4.39486e-19	3
LCE3D	0.383282	6.38999e-26	3
BCL2A1	0.382295	4.66486e-16	3
VAMP8	0.381991	1.21778e-24	3
SRC	0.380481	9.12339e-19	3
UPP1	0.379937	6.13136e-22	3
CORO1C	0.379385	6.93005e-21	3
PLXDC2	0.378591	4.67283e-18	3
PRAM1	0.37813	3.21687e-24	3
TYMP	0.376439	1.29124e-24	3
ELL2	0.375934	4.6939e-18	3
ENO1	0.373984	2.60832e-33	3
PI15	0.372786	4.72951e-19	3
SIGLEC10	0.372761	5.45762e-16	3
DDRGK1	0.371994	4.49668e-15	3
ARAP1	0.371401	4.5046e-18	3
C1QB	0.371212	3.51414e-12	3
PLXNB2	0.370608	7.33419e-23	3
SPRR2D	0.369865	3.3869e-24	3
PLBD1	0.36936	4.52862e-21	3
FCGR1A	0.368161	3.38416e-10	3
TALDO1	0.367781	5.01021e-13	3
VAMP5	0.366358	3.27649e-20	3
SLC16A3	0.364707	3.62368e-25	3
ADGRE2	0.363963	9.7794e-20	3
TUBA4A	0.363443	3.18621e-14	3
ADAMDEC1	0.362243	6.25829e-15	3
RNF130	0.360195	3.50452e-18	3
ARRDC4	0.358475	8.92985e-23	3
SBNO2	0.355984	5.85892e-15	3
SERPINE1	0.35589	9.93893e-16	3
CD300E	0.355766	2.39562e-29	3
SGK1	0.354347	5.89443e-14	3
SLC27A3	0.354219	2.51363e-15	3
BHLHE41	0.353323	3.90428e-25	3
SREBF1	0.35193	8.19173e-16	3
ARF3	0.349879	4.23409e-17	3
CP	0.34901	1.55502e-17	3
UBXN6	0.348554	1.93094e-15	3
GPNMB	0.348148	7.21284e-14	3
SLC3A2	0.346784	1.08946e-15	3
CD274	0.34592	1.99034e-13	3
RBM47	0.342265	1.37366e-18	3
RBM42	0.341565	2.47671e-07	3
SPRR2G	0.338505	9.06356e-09	3
CD63	0.338053	1.19211e-16	3
TSPO	0.337708	1.35729e-18	3
PRXL2A	0.337603	4.86189e-25	3
SCD	0.336907	3.96423e-16	3
MMP14	0.334546	3.38546e-14	3
GNPTG	0.333575	9.29309e-13	3
CTSZ	0.332965	1.52721e-13	3
LITAF	0.332359	7.53902e-07	3
CAPZA2	0.332313	8.6354e-16	3
LIMK2	0.331507	2.44132e-16	3
LILRB2	0.329991	7.74185e-14	3
PSENEN	0.329483	7.79598e-13	3
ITM2B	0.329334	2.2107e-35	3
GTF3C6	0.329087	5.08377e-13	3
MMP12	0.328076	1.84329e-21	3
AQP3	0.327806	1.09365e-10	3
CDKN1A	0.327377	5.60254e-14	3
RNF149	0.326275	2.41291e-10	3
SDC4	0.325122	5.43235e-11	3
YWHAG	0.324996	2.51876e-16	3
OS9	0.324991	1.18397e-14	3
TCN2	0.324445	8.6163e-07	3
ALOX5	0.32377	3.45243e-12	3
GLA	0.323634	1.09912e-13	3
C17orf58	0.323383	4.16547e-15	3
TSPAN3	0.323378	7.51593e-14	3
IL17RA	0.322582	1.14239e-18	3
KLK7	0.322515	4.98019e-14	3
IFIT3	0.321514	4.33271e-12	3
PPARGC1B	0.320944	1.61368e-20	3
PILRA	0.319583	5.69457e-15	3
KRTDAP	0.318737	5.8729e-09	3
SLAMF7	0.318163	0.000739001	3
RAB5IF	0.317795	1.26332e-10	3
CD163	0.315738	2.48025e-10	3
SBSN	0.315648	9.72504e-14	3
PGK1	0.314667	2.7266e-10	3
CASP14	0.312701	1.49853e-10	3
PDXK	0.312663	4.94008e-13	3
ATP6V0A1	0.311788	7.3817e-12	3
TKT	0.311523	3.79855e-10	3
NCEH1	0.309184	9.05251e-22	3
PKP1	0.308878	1.00715e-11	3
VAT1	0.308745	9.66318e-12	3
NR1H3	0.308477	9.83892e-10	3
TGM2	0.308401	6.94419e-14	3
IER5	0.308331	1.08727e-08	3
AURKAIP1	0.308305	4.04785e-09	3
P4HB	0.308189	4.80643e-12	3
PTAFR	0.307736	1.55633e-13	3
S100A10	0.306739	4.60675e-26	3
ACOT7	0.306614	5.51306e-07	3
C1QC	0.306489	1.52923e-13	3
TAPBP	0.30549	1.1942e-18	3
CLTB	0.304693	1.75663e-11	3
FTL	0.303602	0.00521031	3
LACTB	0.30286	1.37583e-13	3
COX5B	0.302692	1.30385e-11	3
RASSF4	0.301254	9.56733e-11	3
CXCL16	0.300371	1.16872e-11	3
ATP6V0D1	0.298703	4.90553e-10	3
TCIRG1	0.297009	2.189e-14	3
OLR1	0.296828	1.99916e-37	3
ABCC3	0.296099	8.32136e-16	3
PKD2	0.295941	2.80246e-10	3
ATP5IF1	0.29516	1.7434e-10	3
PLA2G7	0.294177	0.000150817	3
EVPL	0.293424	2.6596e-12	3
APOBR	0.293348	1.79435e-09	3
IFNGR2	0.293024	4.55984e-10	3
ERO1A	0.292605	3.75985e-08	3
RTN4	0.290551	1.83474e-21	3
NFAM1	0.289914	4.06741e-05	3
UAP1L1	0.288554	5.54748e-11	3
SERF2	0.287328	9.88583e-25	3
PTPN1	0.286305	1.46114e-09	3
PRXL2B	0.286195	2.70419e-08	3
ARHGAP18	0.285866	8.61447e-12	3
RNF13	0.284856	4.46011e-08	3
CSF1R	0.284371	8.29951e-11	3
PIK3AP1	0.282785	7.04935e-08	3
GRB2	0.282621	2.23139e-08	3
GCHFR	0.281617	1.5058e-16	3
ARPC5	0.281534	1.09435e-10	3
SLC39A1	0.281405	4.59947e-10	3
LRPAP1	0.280622	1.71592e-09	3
SDC1	0.280282	4.10687e-09	3
IGF2R	0.279965	5.178e-09	3
MSR1	0.279939	7.87187e-11	3
SGPP1	0.279832	3.10135e-06	3
TARS	0.279546	8.19815e-08	3
THEMIS2	0.278745	2.72406e-08	3
COX8A	0.277461	1.45882e-09	3
CD276	0.27738	1.18458e-07	3
NDST1	0.27653	5.65681e-11	3
FPR1	0.276412	1.17751e-05	3
CHST11	0.274876	4.17651e-08	3
CCL4	0.274777	2.68688e-22	3
VPS37C	0.274064	1.48545e-12	3
ATP5PD	0.273921	1.53346e-08	3
G6PD	0.273586	4.89022e-08	3
APOC1	0.272414	0.000354335	3
FPR3	0.271159	3.28662e-07	3
NUMB	0.270356	5.76476e-09	3
CYC1	0.269988	4.70229e-08	3
CD44	0.26874	1.04489e-21	3
HK2	0.267878	2.27927e-20	3
HTRA4	0.267196	1.37895e-19	3
IFITM10	0.266764	1.8462e-06	3
EPB41L3	0.266524	3.27405e-07	3
TRADD	0.26602	1.10476e-08	3
GSTO1	0.265614	3.75186e-07	3
COL17A1	0.264735	2.73359e-10	3
NINJ1	0.264712	4.51296e-06	3
CLDN23	0.264581	6.90675e-14	3
SLC30A1	0.264379	1.58965e-08	3
ALDH3B1	0.264147	5.33403e-10	3
GADD45G	0.263105	2.36138e-10	3
SMCO4	0.263022	1.12464e-06	3
PLSCR1	0.262918	2.34078e-07	3
GNG5	0.262748	1.08381e-11	3
IL3RA	0.261853	1.20243e-06	3
PDZK1IP1	0.261657	2.26425e-15	3
F3	0.260912	3.37151e-19	3
NAMPT	0.256976	1.92584e-05	3
SIRPB2	0.256545	5.35279e-07	3
DRAM1	0.255275	9.55783e-08	3
CDSN	0.254665	1.09477e-09	3
PLEKHO2	0.254308	3.26687e-08	3
DNAJB6	0.253166	1.75057e-07	3
REEP5	0.252889	6.15379e-07	3
ANKRD22	0.252724	4.55596e-10	3
BCAP31	0.252392	4.0546e-06	3
QSOX1	0.252008	6.91248e-06	3
CSTA	0.25181	7.9508e-08	3

## Sheet: Lesion_core_cyto_only
gene	avg_log2FC	p_val_adj	cluster
CCL18	0.947389	1.9644e-94	Cyto_0
CXCL13	0.376673	1.0848e-27	Cyto_0
CCL22	0.366908	0.0461273	Cyto_0
IL4I1	0.360232	1.07039e-26	Cyto_0
CCL4	0.30773	4.56313e-40	Cyto_0
IL24	0.269539	3.77848e-35	Cyto_0
IL1RN	0.267886	3.95388e-14	Cyto_0
IL2RB	-0.256034	8.61517e-05	Cyto_0
CCL13	-0.265436	0.00193153	Cyto_0
CCL14	-0.295425	6.91722e-13	Cyto_0
IL16	-0.300209	1.46401e-10	Cyto_0
IL6ST	-0.370884	4.89079e-24	Cyto_0
IL10RA	-0.432862	5.67215e-24	Cyto_0
CXCL10	-0.620181	2.31578e-13	Cyto_0
CXCL14	-0.791912	1.07579e-36	Cyto_0
CXCL12	-0.808506	1.09921e-31	Cyto_0
CCL19	-1.11841	5.20817e-63	Cyto_0
CXCL10	1.63574	2.7544e-272	Cyto_1
CXCL9	1.59321	2.66865e-205	Cyto_1
CXCL11	1.27292	2.00936e-140	Cyto_1
IL7R	0.820993	8.95684e-106	Cyto_1
CCL19	0.792501	4.70009e-35	Cyto_1
IL32	0.783091	1.59665e-140	Cyto_1
IL10RA	0.692056	4.99402e-82	Cyto_1
TNF	0.655622	6.43895e-63	Cyto_1
IL18BP	0.613231	1.77054e-81	Cyto_1
IL4I1	0.613005	1.51498e-59	Cyto_1
TNFAIP2	0.608243	3.8095e-68	Cyto_1
IL2RB	0.601471	1.14114e-65	Cyto_1
IFNGR2	0.575266	2.44133e-61	Cyto_1
TNFRSF6B	0.573743	1.16542e-35	Cyto_1
CCL5	0.532771	2.51855e-57	Cyto_1
TNFRSF1B	0.528993	3.02142e-62	Cyto_1
TNFAIP3	0.492301	1.21845e-72	Cyto_1
IL21R	0.482072	1.27616e-52	Cyto_1
IFNG	0.4605	1.89879e-49	Cyto_1
TNFSF13B	0.457542	2.2139e-48	Cyto_1
TNFRSF4	0.439543	6.06885e-44	Cyto_1
TNFSF10	0.416523	8.6274e-45	Cyto_1
IL2RA	0.411981	1.68196e-41	Cyto_1
IL18RAP	0.411886	6.79875e-70	Cyto_1
TNFSF13	0.405615	2.50256e-34	Cyto_1
TNFAIP8	0.399644	3.58757e-34	Cyto_1
CXCL16	0.393389	5.58207e-39	Cyto_1
CXCR4	0.389922	8.51827e-32	Cyto_1
TNFRSF14	0.378434	3.73134e-36	Cyto_1
IL12RB2	0.356568	3.52232e-39	Cyto_1
IL2RG	0.349379	9.35509e-33	Cyto_1
IL13RA1	0.342536	3.10801e-28	Cyto_1
CCL8	0.336421	8.79421e-36	Cyto_1
CXCR6	0.319074	1.03641e-38	Cyto_1
IFNAR2	0.291274	6.67077e-23	Cyto_1
TNFRSF25	0.281534	2.99785e-23	Cyto_1
IL6R	0.276366	5.04034e-19	Cyto_1
TNFRSF18	0.263032	2.16631e-17	Cyto_1
IL15RA	0.256419	3.46535e-18	Cyto_1
CCL13	-0.292157	6.3146e-05	Cyto_1
CXCL14	-0.775166	8.8299e-31	Cyto_1
CXCL12	-0.880236	6.7308e-34	Cyto_1
CCL5	0.73116	3.52266e-50	Cyto_2
IL2RG	0.657218	7.37742e-65	Cyto_2
IL16	0.630908	9.1057e-63	Cyto_2
ILF3	0.62251	3.277e-71	Cyto_2
CXCR3	0.523607	3.95835e-46	Cyto_2
IL2RB	0.474829	9.70631e-37	Cyto_2
CXCR4	0.45369	2.2281e-33	Cyto_2
CCL19	0.263938	3.04741e-18	Cyto_2
TNFAIP3	-0.250733	1.81842e-09	Cyto_2
IFNG	-0.256462	1.2967e-08	Cyto_2
TNFAIP6	-0.273292	6.618e-11	Cyto_2
TNFSF13B	-0.283549	2.69851e-09	Cyto_2
CXCL16	-0.302586	8.99666e-14	Cyto_2
IL18BP	-0.323451	2.36299e-11	Cyto_2
IL1RN	-0.367708	1.09098e-16	Cyto_2
CCL22	-0.36821	0.00149107	Cyto_2
TNFAIP2	-0.387304	2.06231e-14	Cyto_2
CCL21	-0.437354	0.0148461	Cyto_2
IFNGR2	-0.458539	4.75895e-21	Cyto_2
CXCL11	-0.63701	1.09905e-14	Cyto_2
IL4I1	-0.659255	3.7268e-32	Cyto_2
CCL18	-0.767405	5.26007e-24	Cyto_2
CXCL10	-0.788197	1.991e-24	Cyto_2
TNFSF13	-0.256817	3.98413e-07	Cyto_3
IL17RA	-0.261918	5.52741e-12	Cyto_3
TNFSF14	-0.265849	1.01563e-09	Cyto_3
IFNAR2	-0.276635	3.20412e-11	Cyto_3
TNFSF10	-0.286479	8.56348e-11	Cyto_3
TNFAIP2	-0.298077	3.38163e-08	Cyto_3
IL27RA	-0.301502	7.38575e-14	Cyto_3
IL18BP	-0.309998	1.01305e-10	Cyto_3
CXCR3	-0.3122	3.16916e-14	Cyto_3
TNFSF13B	-0.318846	1.08574e-13	Cyto_3
ILF3	-0.320229	8.193e-15	Cyto_3
IL4I1	-0.340345	1.14169e-06	Cyto_3
TNFRSF4	-0.346137	1.07716e-15	Cyto_3
TNFAIP8	-0.361256	6.28889e-17	Cyto_3
TNFRSF6B	-0.398418	6.63657e-13	Cyto_3
IL21R	-0.444599	9.70876e-26	Cyto_3
IL16	-0.471004	9.58731e-25	Cyto_3
IL10RA	-0.484322	4.38509e-25	Cyto_3
IL2RB	-0.511076	4.00935e-25	Cyto_3
TNF	-0.526478	1.84315e-26	Cyto_3
TNFRSF1B	-0.55753	1.03225e-38	Cyto_3
CXCL11	-0.60085	8.42089e-12	Cyto_3
IL2RG	-0.614048	2.16682e-41	Cyto_3
CXCR4	-0.641499	7.82173e-45	Cyto_3
CCL5	-0.704127	5.81073e-37	Cyto_3
CXCL10	-0.815869	5.79883e-27	Cyto_3
IL32	-0.839767	9.41327e-79	Cyto_3
IL7R	-0.896835	8.90874e-62	Cyto_3
CXCL9	-1.02708	1.49382e-31	Cyto_3
CCL19	-1.2813	6.7629e-31	Cyto_3
CXCL12	1.4304	3.53859e-68	Cyto_4
CXCL14	1.34013	2.60017e-94	Cyto_4
CCL19	1.02077	7.75643e-34	Cyto_4
CCL13	0.865798	3.67354e-45	Cyto_4
CCL14	0.815789	3.53193e-74	Cyto_4
IL6ST	0.476245	2.20805e-25	Cyto_4
IL33	0.426346	4.98883e-29	Cyto_4
IL11RA	0.38437	9.84087e-35	Cyto_4
TNFAIP1	0.312525	1.32198e-22	Cyto_4
TNFRSF1A	0.296975	3.63156e-08	Cyto_4
CCL27	0.29677	1.18577e-10	Cyto_4
TNFRSF19	0.2612	1.7088e-12	Cyto_4
TNFRSF1B	-0.272465	8.85454e-05	Cyto_4
TNFSF13	-0.273433	7.28524e-05	Cyto_4
IL32	-0.295524	1.10442e-05	Cyto_4
IFNG	-0.311649	6.52636e-10	Cyto_4
TNFAIP2	-0.315921	1.93524e-06	Cyto_4
IL21R	-0.322015	2.08052e-08	Cyto_4
CXCR4	-0.337559	9.36353e-08	Cyto_4
IL2RA	-0.345034	4.70136e-11	Cyto_4
CXCR3	-0.356232	1.45162e-10	Cyto_4
IL3RA	-0.360531	1.75387e-10	Cyto_4
TNF	-0.383078	1.66298e-07	Cyto_4
IL4I1	-0.409693	2.00694e-13	Cyto_4
CXCL11	-0.430922	1.95414e-06	Cyto_4
CXCL10	-0.511725	0.00159373	Cyto_4
CXCL13	-0.531079	1.65688e-22	Cyto_4
IL2RB	-0.58721	6.83944e-25	Cyto_4
IL2RG	-0.612873	1.61914e-31	Cyto_4
CCL18	-0.711377	8.40836e-30	Cyto_4
CCL5	-0.874553	5.37861e-43	Cyto_4
CXCL9	-1.58186	3.51699e-70	Cyto_4
CXCL14	1.06754	6.12081e-21	Cyto_5
CXCL12	0.715062	1.84141e-13	Cyto_5
TNFRSF9	-0.265347	0.0222604	Cyto_5
IL15	-0.275359	0.00216239	Cyto_5
TNFAIP8L2	-0.289051	0.0063406	Cyto_5
TNFAIP6	-0.293458	0.00879632	Cyto_5
TNFRSF14	-0.296011	0.0125094	Cyto_5
IFNAR1	-0.302906	0.000465537	Cyto_5
IFNG	-0.308618	0.0132853	Cyto_5
ILK	-0.317077	0.00612879	Cyto_5
CXCL16	-0.319813	0.00250739	Cyto_5
TNFSF14	-0.322735	0.00396264	Cyto_5
TNFSF12	-0.34767	5.06561e-05	Cyto_5
IL15RA	-0.356114	1.03441e-05	Cyto_5
TNFRSF10B	-0.363772	5.75911e-06	Cyto_5
IL18BP	-0.371572	0.000212221	Cyto_5
ILRUN	-0.373023	1.95929e-05	Cyto_5
IL10RB	-0.374749	5.99863e-07	Cyto_5
IFNGR2	-0.394332	0.0001022	Cyto_5
TNFSF13B	-0.437617	1.39857e-06	Cyto_5
IL16	-0.467661	2.03935e-07	Cyto_5
IL6R	-0.48297	1.81364e-09	Cyto_5
TNFSF10	-0.485141	5.88161e-07	Cyto_5
IFNAR2	-0.486542	1.61836e-09	Cyto_5
TNFSF13	-0.491248	6.04148e-09	Cyto_5
IL2RA	-0.499647	7.56702e-09	Cyto_5
IL27RA	-0.534399	1.20709e-11	Cyto_5
ILF3	-0.547906	4.77423e-10	Cyto_5
TNFRSF4	-0.552132	1.5456e-10	Cyto_5
CXCL13	-0.560715	1.46272e-07	Cyto_5
TNFAIP8	-0.586305	4.96619e-13	Cyto_5
TNFRSF6B	-0.588258	1.76298e-09	Cyto_5
IL4R	-0.608855	3.7888e-14	Cyto_5
CXCL10	-0.645912	0.021161	Cyto_5
IL21R	-0.673076	2.17217e-16	Cyto_5
CXCR3	-0.707365	7.82578e-17	Cyto_5
IL3RA	-0.753461	6.41591e-17	Cyto_5
CCL21	-0.771701	2.91577e-06	Cyto_5
TNFRSF1B	-0.801202	4.44803e-19	Cyto_5
TNF	-0.807389	9.26544e-18	Cyto_5
IL2RB	-0.87594	3.0864e-19	Cyto_5
CXCR4	-0.923634	5.00879e-24	Cyto_5
CXCL11	-0.934992	4.01329e-13	Cyto_5
TNFAIP2	-0.951012	8.54892e-22	Cyto_5
IL7R	-0.997287	5.0445e-21	Cyto_5
CCL19	-1.04632	0.000670601	Cyto_5
IL4I1	-1.09136	3.28411e-24	Cyto_5
IL32	-1.59686	1.51495e-44	Cyto_5
IL2RG	-1.65364	1.89893e-47	Cyto_5
CCL5	-1.67189	8.7801e-43	Cyto_5
CCL18	-1.74131	1.49821e-31	Cyto_5
CXCL9	-2.83007	4.42186e-49	Cyto_5

## Sheet: dermis7vs2
Higher in lesion core							Higher in ulcer/bite site
Gene name	avg_log2FC	proportion_spots	p_val_adj				Gene name	avg_log2FC	proportion_spots	p_val_adj
CXCL9	1.3355	0.58	2.39473e-172				S100A2	2.29855	0.735	3.85324e-157
FTL	1.24442	0.72	1.13574e-177				KRT16	2.13121	0.797	1.23337e-123
SOD2	1.15837	0.593	1.91167e-172				KRT14	2.02776	0.983	1.49828e-283
CTSB	1.13731	0.641	2.41252e-175				KRT6B	1.93502	0.698	4.75675e-157
IL32	1.0655	0.495	3.62861e-232				S100A8	1.84315	0.786	1.51631e-84
FN1	1.05447	0.554	8.85708e-109				S100A9	1.79577	0.784	2.84822e-69
VIM	1.05398	0.844	3.49134e-285				KRT5	1.76006	0.998	0
TIMP1	1.05308	0.397	3.66354e-190				GJB2	1.4514	0.59	3.64808e-166
CTSZ	1.04903	0.49	5.09575e-211				S100A14	1.45032	0.733	2.33316e-225
CD74	1.04871	0.934	1.23543e-246				LYPD3	1.32197	0.632	2.01154e-188
IFI30	1.04811	0.501	2.78067e-158				FABP5	1.31805	0.681	1.92823e-119
HLA-DRA	1.04474	0.863	1.0214e-277				IVL	1.30983	0.521	8.18391e-160
HLA-DPB1	1.04376	0.782	4.36844e-284				S100A7	1.28657	0.587	3.09619e-86
HLA-DPA1	1.03878	0.637	4.25205e-268				KRTDAP	1.27374	0.832	1.05984e-194
FTH1	1.03612	0.559	3.04553e-138				TRIM29	1.21431	0.752	1.5614e-216
CCL19	1.03488	0.229	9.95327e-93				AQP3	1.21347	0.554	1.66937e-129
TMSB4X	1.03435	0.991	3.90416e-242				DSP	1.1882	0.755	5.62446e-224
CYBA	1.00311	0.478	7.34424e-241				PKP1	1.18274	0.762	1.71451e-225
LAPTM5	0.995591	0.491	8.53465e-195				PERP	1.16075	0.67	1.32121e-150
HLA-DQA1	0.98608	0.509	1.50048e-221				CALML5	1.15937	0.741	9.06269e-174
COTL1	0.984466	0.491	1.36137e-215				CNFN	1.15364	0.5	3.19575e-147
LYZ	0.977395	0.751	8.16764e-110				KRT10	1.1474	0.978	1.47328e-133
C1QB	0.934865	0.332	1.91891e-159				KRT2	1.13114	0.801	2.11349e-83
CST3	0.934473	0.667	7.9611e-134				DSG1	1.12565	0.776	3.31137e-220
MMP2	0.919905	0.429	2.59495e-75				JUP	1.10404	0.65	4.75081e-198
MMP9	0.891734	0.439	8.3761e-107				SDC1	1.08556	0.54	1.14789e-188
GBP5	0.878941	0.526	7.63224e-126				SBSN	1.00723	0.623	4.12112e-161
PSAP	0.861631	0.869	4.99696e-152				COL17A1	0.94874	0.546	1.8181e-143
FGL2	0.851271	0.418	1.17609e-211				HSPB1	0.943964	0.852	9.22263e-137
CHI3L1	0.845837	0.273	6.85523e-41				SPRR2A	0.941243	0.311	1.30403e-80
CORO1A	0.844924	0.543	4.60786e-155				KRT1	0.91136	0.912	1.96134e-100
IGKC	0.826743	0.447	7.32903e-10				TUBA4A	0.87702	0.654	1.14586e-82
CD63	0.819687	0.584	5.30264e-180				TACSTD2	0.868742	0.518	5.76007e-163
CTSS	0.819471	0.377	5.49845e-135				DSC2	0.85497	0.367	1.30357e-114
IGHG1	0.805887	0.257	0.00274871				CST6	0.836741	0.247	1.17819e-36
LIMD2	0.799286	0.327	1.42109e-168				LY6D	0.805214	0.353	2.81955e-88
GLUL	0.784746	0.365	9.41068e-114				S100A16	0.80302	0.49	6.5559e-130
B2M	0.7697	0.991	2.03393e-184				KLK7	0.779149	0.478	8.15818e-143
ACTB	0.76781	0.992	9.05855e-170				CRABP2	0.762053	0.498	3.35619e-116
LSP1	0.767077	0.678	4.10204e-162				CLTB	0.726976	0.645	2.22575e-112
FCER1G	0.764376	0.389	1.32272e-133				LOR	0.714179	0.568	4.14564e-43
ITGB2	0.758285	0.332	3.42403e-143				FLG	0.710789	0.607	7.78737e-73
UBD	0.739722	0.192	5.89585e-126				PKP3	0.687829	0.409	4.65226e-127
WIPF1	0.739513	0.33	1.51277e-166				SPINK5	0.683147	0.407	7.40601e-119
TRBC2	0.734392	0.159	7.99302e-140				GJA1	0.657122	0.497	1.41259e-125
LCP1	0.734256	0.381	1.22957e-159				CASP14	0.65356	0.542	1.22724e-102
HLA-DMB	0.731862	0.317	4.5537e-174				CDSN	0.652779	0.429	5.92198e-138
LTB	0.72865	0.374	4.1215e-130				KRT15	0.638076	0.369	1.50877e-66
CTSH	0.718679	0.306	3.51559e-149				GLTP	0.625495	0.46	1.87411e-107
C1QC	0.692934	0.449	1.53411e-109				EVPL	0.62107	0.441	2.57335e-146
JAK3	0.692131	0.285	1.33353e-151				DMKN	0.602454	0.433	7.31958e-108
CCL5	0.689904	0.21	1.93278e-135				ASPRV1	0.591762	0.424	1.94133e-86
IDO1	0.687655	0.405	8.95654e-54				SLPI	0.588383	0.24	2.71698e-78
IL2RG	0.684345	0.297	2.555e-151				IFI6	0.58629	0.672	1.52665e-24
CCL18	0.683217	0.416	6.68273e-73				CRCT1	0.563402	0.292	1.97861e-102
SRGN	0.682955	0.33	3.90603e-148				DSC3	0.56283	0.449	3.74545e-110
CAPG	0.681146	0.609	5.34596e-83				PPL	0.550006	0.391	4.59761e-123
C3	0.676627	0.208	2.58742e-56				CTNNBIP1	0.548074	0.486	4.11326e-107
SLAMF7	0.661153	0.157	1.45015e-108				LAMB3	0.547152	0.185	1.0672e-55
MT2A	0.660054	0.564	8.92705e-81				CLDN4	0.541799	0.265	5.15096e-106
ARPC1B	0.653507	0.546	3.0734e-145				CSTB	0.532549	0.668	1.10081e-07
RAC2	0.64464	0.273	1.11846e-143				SPRR2G	0.525817	0.341	1.79267e-56
VOPP1	0.640839	0.221	2.35776e-151				SERPINB5	0.525029	0.29	1.24285e-105
HLA-DRB1	0.637008	0.215	1.09301e-06				CDH3	0.523366	0.265	2.09999e-91
IKZF1	0.635708	0.274	1.52552e-133				C19orf33	0.522862	0.307	2.03724e-110
LAP3	0.629057	0.502	6.70332e-125				LAD1	0.51941	0.378	1.38287e-92
FBP1	0.627212	0.293	1.28411e-35				CLDN1	0.516715	0.339	8.13608e-97
RASSF4	0.625055	0.231	1.06517e-127				SPINT2	0.506711	0.462	5.43117e-72
SQSTM1	0.624813	0.691	2.78331e-134				KLK10	0.503246	0.265	3.01736e-98
TRBC1	0.621424	0.204	5.23254e-118				SULT2B1	0.500793	0.241	4.82608e-94
IRF8	0.621195	0.237	6.06955e-121				DSG3	0.492576	0.224	6.23665e-88
ARHGAP45	0.618837	0.237	6.82793e-130				ANXA1	0.491606	0.667	3.99109e-07
CTSD	0.61273	0.818	7.23414e-50				DSC1	0.482708	0.36	1.26832e-98
GNAI2	0.608207	0.338	2.05637e-145				LCE3D	0.478316	0.294	2.56118e-73
CCL21	0.600984	0.201	4.89572e-22				SPRR2D	0.477502	0.264	6.23789e-82
HLA-DRB5	0.600844	0.164	4.85e-16				HOPX	0.47444	0.456	1.13889e-61
EMP3	0.599402	0.241	1.43972e-147				NECTIN1	0.47096	0.363	1.94811e-103
EFHD2	0.598634	0.491	5.05398e-137				ITGA6	0.45841	0.242	1.94317e-77
TRAC	0.588355	0.17	1.72747e-105				MMP3	0.450056	0.227	4.76042e-30
HLA-E	0.585719	0.9	1.87963e-143				ITGB4	0.446062	0.292	2.56885e-72
CLU	0.583537	0.488	1.18783e-81				CSTA	0.440434	0.258	2.01433e-74
ANXA5	0.574441	0.345	4.93986e-110				GSTP1	0.42648	0.679	2.45761e-10
PLEK	0.569599	0.194	4.22695e-119				KLF5	0.415747	0.338	3.38039e-93
STK17B	0.567478	0.328	2.48102e-102				LAMC2	0.412013	0.154	4.03816e-53
FYB1	0.561841	0.167	3.89765e-107				FAM83H	0.411593	0.263	1.20721e-78
CIITA	0.558695	0.336	1.91077e-126				KRT80	0.409026	0.28	1.29687e-92
MPEG1	0.558153	0.248	1.65765e-117				TUBB2A	0.408981	0.235	1.82382e-77
LITAF	0.557619	0.248	6.37388e-85				DST	0.390472	0.34	1.87114e-82
S100A4	0.557511	0.483	3.79379e-107				IFFO2	0.386076	0.267	1.54418e-71
STAT1	0.553402	0.42	8.8672e-96				KLK6	0.378608	0.191	3.72589e-70
ICAM1	0.550168	0.406	6.63695e-87				CDH1	0.374503	0.255	1.6146e-84
SPOCK2	0.54818	0.21	7.00514e-100				ZNF750	0.370077	0.254	7.02996e-106
NFKBIA	0.546284	0.259	2.61202e-95				RAB25	0.365938	0.27	2.60232e-91
SDCBP	0.54462	0.312	9.05237e-101				CITED4	0.360251	0.235	3.51588e-75
ARHGDIB	0.544612	0.316	6.13026e-107				TP63	0.358948	0.306	8.72825e-87
GBP1	0.537212	0.527	2.00123e-69				CTNND1	0.357115	0.412	1.38897e-53
EHBP1L1	0.534026	0.397	8.21655e-118				ITGA3	0.354223	0.249	1.28641e-68
CD14	0.525115	0.15	2.17728e-81				TGM1	0.353973	0.171	1.82565e-68
ARHGEF1	0.52465	0.406	3.43394e-74				SERPINB13	0.349524	0.223	8.23403e-81
CD37	0.523504	0.188	4.29736e-108				LGALSL	0.344585	0.265	2.92794e-77
IL4I1	0.523282	0.145	2.67728e-95				GIPC1	0.341383	0.329	4.14106e-67
HCLS1	0.522036	0.235	1.12199e-121				CLCA2	0.33875	0.241	1.44785e-87
SEPTIN1	0.517502	0.195	1.07773e-94				DDR1	0.335452	0.284	7.59967e-83
CYBB	0.516473	0.34	6.63362e-74				DEGS1	0.332992	0.351	7.688e-42
GBP2	0.515322	0.369	1.37875e-94				IL1RN	0.319389	0.228	1.56686e-26
PFN1	0.514396	0.95	9.0713e-92				KLK8	0.318559	0.241	6.5528e-83
SPI1	0.512681	0.3	3.8674e-109				CD9	0.318449	0.357	2.12666e-42
CD40	0.512603	0.192	1.35508e-87				COL7A1	0.318258	0.286	3.67195e-62
IGFBP5	0.509452	0.479	3.36238e-31				SPRR1B	0.317339	0.157	5.75908e-62
GNAS	0.507609	0.427	1.52453e-87				SERPINB2	0.316742	0.149	4.1598e-57
TNFAIP2	0.50697	0.266	1.80287e-89				FAM83G	0.316113	0.231	5.52251e-69
HLA-A	0.501139	0.564	5.44539e-34				MPZL2	0.313495	0.224	4.74949e-70
PTPN6	0.500808	0.18	1.61884e-108				GJB6	0.312209	0.185	4.33772e-76
TYROBP	0.500672	0.429	2.93631e-77				PDZK1IP1	0.310597	0.222	4.38593e-69
IRF1	0.498078	0.56	2.69034e-98				FLNB	0.308698	0.251	2.03775e-48
ARHGAP9	0.49275	0.198	1.94186e-96				PPP1R14C	0.308059	0.249	6.37756e-81
AKNA	0.491957	0.192	2.96736e-91				TNKS1BP1	0.307263	0.252	9.4517e-56
CD68	0.490294	0.132	2.09579e-75				TMEM45A	0.303409	0.221	1.97258e-64
SERPING1	0.489903	0.356	1.74059e-84				TMEM40	0.302709	0.188	9.54277e-75
ITGAX	0.488294	0.198	1.98189e-82				GRHL3	0.302508	0.204	1.66325e-81
MAN2B1	0.487284	0.242	2.8429e-107				EPPK1	0.301846	0.239	6.38647e-69
ANXA6	0.483827	0.214	1.10575e-90				SLURP1	0.299713	0.224	6.71051e-49
LCP2	0.483291	0.162	2.23892e-103				GRHL1	0.293434	0.229	4.27826e-83
HLA-F	0.480713	0.436	1.77002e-100				TNS4	0.293277	0.21	1.66453e-64
SNX10	0.479574	0.109	7.228e-58				TMEM54	0.293024	0.184	5.98735e-62
PLEKHO1	0.478809	0.242	2.72593e-102				LYPD5	0.289807	0.174	7.15855e-64
ZYX	0.476334	0.381	3.21332e-99				PROM2	0.285531	0.234	3.38235e-69
ABI3BP	0.475762	0.098	1.72761e-83				PI3	0.283532	0.109	4.20988e-36
HLA-DMA	0.475118	0.386	1.90496e-102				SLC2A1	0.282847	0.221	1.26023e-56
PTGDS	0.474866	0.521	6.87589e-31				MAL2	0.282326	0.196	5.99157e-67
MCL1	0.474591	0.491	3.35128e-93				ALDH3B2	0.281515	0.217	1.15836e-78
SKAP1	0.473235	0.208	4.02347e-80				KLK5	0.279968	0.203	5.12336e-68
GM2A	0.473151	0.418	8.51399e-32				NIBAN2	0.279587	0.362	5.16579e-27
ARL6IP5	0.472442	0.271	6.26515e-97				ANXA3	0.276145	0.141	1.11517e-61
OAZ1	0.470481	0.715	1.83628e-86				EPS8L2	0.275657	0.192	9.66201e-69
PLD3	0.469217	0.353	4.88014e-61				ELL2	0.27558	0.284	7.80011e-33
PTPRC	0.467369	0.175	7.70669e-80				LAMA3	0.275461	0.128	1.24372e-46
SULF1	0.467131	0.173	3.08192e-56				BICD2	0.273162	0.364	2.13505e-31
CSF2RB	0.466895	0.154	7.36686e-82				S100A7A	0.272119	0.146	4.81057e-51
CD52	0.466519	0.149	3.03827e-85				RHOD	0.271345	0.167	8.41156e-60
CTSK	0.465862	0.423	2.85434e-31				DEFB1	0.270751	0.188	2.08292e-71
DDX17	0.465364	0.57	2.78558e-68				RAB11A	0.270678	0.334	1.09846e-35
IL7R	0.465285	0.111	1.76251e-79				ZNF185	0.270394	0.158	2.00702e-62
ACP5	0.464245	0.306	2.35576e-50				PLA2G4F	0.267368	0.223	2.98538e-63
C15orf48	0.463722	0.233	5.49871e-49				LSR	0.267286	0.246	5.71069e-48
CRIP1	0.463493	0.419	4.84174e-72				ABCA12	0.266386	0.195	9.2365e-63
SMAP2	0.459666	0.216	9.28788e-93				PLS3	0.263376	0.246	1.70395e-53
BIRC3	0.458975	0.128	2.38754e-67				EIF6	0.262798	0.388	7.76038e-26
CLEC2D	0.458795	0.153	1.18225e-80				PTPRF	0.259909	0.213	7.23042e-57
TBC1D10C	0.456962	0.108	3.28507e-84				ALDH3A2	0.258577	0.26	3.66686e-27
CD4	0.455746	0.209	1.60434e-98				TSTA3	0.2585	0.288	3.57645e-46
CD53	0.454963	0.125	2.02167e-85				KIAA1522	0.258338	0.253	2.66863e-52
FMNL1	0.453917	0.112	4.27187e-91				DUOXA1	0.257996	0.193	7.45158e-60
HIST1H1E	0.453559	0.679	1.60095e-66				TGM3	0.256244	0.182	1.97226e-48
WARS	0.453315	0.716	1.66706e-47				FERMT1	0.255344	0.155	1.66188e-58
KCNAB2	0.45298	0.084	3.02345e-100				PTGS1	0.254182	0.269	1.22807e-36
C1S	0.452614	0.46	1.12673e-72				AHNAK2	0.254115	0.217	2.14252e-55
HIST1H1B	0.448977	0.406	3.20005e-52				DUOX1	0.251509	0.187	1.23082e-57
TMEM176B	0.448064	0.12	2.39914e-82				PCDH7	0.250518	0.163	1.5775e-54
IGHM	0.446417	0.17	9.67939e-16				LTB4R	0.250116	0.242	5.14915e-43
TFRC	0.442433	0.212	8.85027e-60
PLTP	0.441317	0.223	7.87514e-44
TCIRG1	0.440749	0.321	6.11625e-87
TAPBP	0.438224	0.569	9.36383e-79
NPC2	0.436709	0.258	5.65285e-85
JCHAIN	0.436489	0.17	2.32394e-24
PSMB10	0.435331	0.32	3.07802e-89
SELL	0.433951	0.137	5.34398e-57
GMFG	0.433053	0.16	2.79306e-91
HNRNPA2B1	0.432186	0.708	1.09509e-70
MYO1F	0.430762	0.125	2.02507e-91
PLAAT4	0.427261	0.229	6.64591e-81
AIF1	0.426968	0.166	2.68168e-85
GIMAP5	0.426501	0.165	7.84669e-73
BRI3	0.425064	0.21	4.32481e-61
RNASET2	0.424853	0.166	1.29032e-82
IGSF6	0.420847	0.09	1.06374e-58
CHIT1	0.418102	0.069	7.4123e-33
FBN1	0.415581	0.532	6.69173e-28
COL6A3	0.414448	0.332	3.0021e-54
NCKAP1L	0.412673	0.089	7.33303e-85
CYTH1	0.412277	0.229	1.7148e-80
CD3D	0.411638	0.144	2.85662e-72
APOE	0.411388	0.588	9.007e-22
LRCH4	0.411351	0.228	3.17585e-71
CDC42SE2	0.410523	0.231	4.11097e-74
SNX20	0.410042	0.162	8.8315e-82
HIST1H3D	0.408733	0.298	5.3345e-56
TGFB1	0.408243	0.206	3.22025e-81
CSK	0.407822	0.176	9.51909e-75
GPNMB	0.407575	0.374	1.20522e-31
EVL	0.405851	0.291	1.80261e-56
SLAMF8	0.404741	0.176	1.30552e-66
TRAF1	0.403898	0.148	1.48049e-61
CD163	0.403731	0.223	2.322e-59
FCGR3A	0.401455	0.19	4.66805e-51
SELPLG	0.400136	0.114	5.45606e-78
CPVL	0.39907	0.185	1.26552e-56
UCP2	0.398138	0.104	9.16244e-77
SUN2	0.396594	0.227	2.13603e-63
MMP14	0.39587	0.269	9.66039e-49
PREX1	0.392285	0.168	3.96147e-74
GREM1	0.392231	0.222	1.7502e-20
FXYD5	0.391003	0.216	2.61694e-61
QKI	0.390775	0.523	4.43906e-67
CD81	0.390418	0.443	1.75694e-62
STK4	0.389078	0.194	3.79319e-60
NUPR1	0.38881	0.489	1.72276e-08
IL2RB	0.386725	0.107	1.69149e-67
IGFLR1	0.386634	0.162	7.21121e-74
FGR	0.385503	0.125	8.3721e-67
SOCS1	0.383208	0.182	1.64022e-53
ARHGAP4	0.382122	0.113	5.1513e-69
FNBP1	0.382024	0.308	3.91745e-65
SLC39A8	0.380491	0.176	1.47712e-40
IGHG3	0.378638	0.049	1.31995e-08
S100A6	0.377575	0.966	1.52435e-50
LGALS1	0.377223	0.238	1.46663e-64
PTPN1	0.376425	0.227	4.03574e-61
CALHM6	0.376114	0.101	3.8771e-58
COL3A1	0.375501	0.83	3.45051e-05
NR1H3	0.375007	0.1	1.4254e-50
CD99	0.372385	0.436	3.59777e-63
TNFRSF1B	0.37096	0.129	1.19267e-69
ACAP1	0.365529	0.157	5.60621e-63
ACTR3	0.365184	0.5	2.76501e-62
CRISPLD2	0.364281	0.227	5.78145e-50
GZMA	0.36315	0.08	2.0577e-61
MYO1G	0.361911	0.122	7.95183e-68
GLIPR2	0.361704	0.152	7.43331e-66
PSTPIP1	0.36154	0.136	8.68606e-63
SLC15A3	0.360972	0.076	3.69597e-58
PTPRE	0.359563	0.229	2.98614e-61
LIPA	0.359549	0.085	5.80162e-47
TAP1	0.35759	0.463	7.63482e-59
FUS	0.357354	0.522	2.06438e-53
CTSC	0.357226	0.43	2.16554e-49
GSTO1	0.35602	0.227	1.76352e-60
GRAMD1A	0.354897	0.122	5.07916e-65
PEA15	0.354613	0.329	2.28891e-63
ARID5A	0.353163	0.174	6.92157e-60
DEF6	0.352105	0.18	1.39784e-59
SEPTIN6	0.351701	0.11	1.59714e-60
ARPC4	0.351371	0.584	1.33308e-55
CLEC10A	0.350726	0.151	3.18841e-46
PGD	0.350328	0.353	1.99878e-27
MSN	0.349995	0.393	2.05267e-58
MLLT6	0.349917	0.251	5.3863e-52
TGM2	0.348917	0.093	2.65842e-52
C2	0.348417	0.128	7.06331e-55
LGMN	0.348229	0.185	1.40859e-43
SLA	0.347493	0.137	2.74056e-62
APOC1	0.347279	0.072	6.40874e-39
PSMB9	0.346522	0.242	8.37468e-62
CTSL	0.34635	0.332	2.37093e-32
NNMT	0.345895	0.185	2.20492e-43
PIK3CD	0.344841	0.161	1.82783e-56
NINJ1	0.344465	0.149	9.39323e-51
CCR7	0.344411	0.043	4.94254e-56
ADGRE5	0.343986	0.137	1.36544e-60
CYTH4	0.343745	0.199	9.40833e-57
LCK	0.343302	0.061	2.7878e-63
SERPINF1	0.342333	0.284	4.63892e-45
PLXND1	0.342247	0.197	4.01183e-58
NFKB2	0.341452	0.268	2.135e-55
THEMIS2	0.341336	0.152	1.23892e-58
CCDC88B	0.341005	0.155	1.01073e-58
VAMP5	0.339156	0.24	1.25651e-53
TLE5	0.338839	0.379	2.85841e-36
PNRC1	0.337555	0.252	3.69665e-51
CD6	0.336965	0.07	2.37961e-56
LASP1	0.336755	0.33	7.4938e-57
ADA2	0.336356	0.13	4.17442e-59
COL15A1	0.335549	0.154	6.97314e-39
WDFY4	0.335229	0.153	1.25808e-44
DENND2D	0.334936	0.123	1.40577e-44
ID2	0.334827	0.307	1.95874e-51
SEMA4D	0.334624	0.094	1.13961e-54
TLN1	0.333289	0.215	2.99203e-57
TMEM176A	0.332691	0.1	2.12e-54
KCTD12	0.331402	0.169	5.37508e-48
SLFN5	0.330507	0.192	1.20499e-48
UBA52	0.328814	0.817	1.7577e-47
CYBC1	0.328056	0.258	4.4986e-57
FERMT3	0.327946	0.113	1.55238e-57
PI16	0.327809	0.141	9.05949e-17
LPXN	0.327627	0.063	6.93522e-63
SAMHD1	0.327586	0.158	9.28283e-52
ITGA4	0.32727	0.106	7.82424e-48
LAT	0.326012	0.07	7.4777e-54
HSPA8	0.325109	0.668	5.15523e-42
MAP4K1	0.324609	0.078	3.95237e-54
FPR3	0.324482	0.169	2.06696e-50
GRK2	0.323975	0.443	1.6536e-45
STK10	0.323301	0.147	7.96026e-52
HIST1H2AG	0.323191	0.151	1.14723e-38
ADAMTS2	0.323045	0.161	9.53168e-36
PPP1R9B	0.322638	0.285	3.04076e-53
IFITM2	0.3226	0.412	2.5022e-36
LHFPL2	0.322494	0.094	3.32169e-51
AEBP1	0.321945	0.228	8.02639e-30
HIST1H4C	0.321766	0.349	1.18741e-30
TGOLN2	0.321683	0.248	2.39819e-52
RHOA	0.321056	0.814	5.09722e-52
ARPC2	0.321049	0.657	9.05002e-44
MARCKS	0.320811	0.62	9.12872e-34
HIST1H4D	0.320116	0.355	8.19826e-34
CD44	0.320089	0.884	1.28505e-50
RHOF	0.31952	0.16	1.22323e-47
EMILIN2	0.317529	0.21	2.65617e-46
LGALS2	0.317021	0.06	7.92582e-51
CAPZB	0.316347	0.534	1.27659e-47
TMBIM6	0.314789	0.683	2.97308e-43
SLCO2B1	0.313961	0.131	3.31704e-46
DOCK8	0.313463	0.119	3.70174e-54
SCPEP1	0.312765	0.197	1.97947e-37
ATF5	0.312614	0.101	9.615e-44
SIGIRR	0.312374	0.107	1.31258e-42
RIPOR2	0.311401	0.066	4.7698e-48
IGFBP7	0.310457	0.328	3.55274e-08
GIMAP4	0.309979	0.107	3.02834e-50
CALM3	0.309827	0.256	1.87632e-44
UNC93B1	0.3096	0.185	1.6205e-49
CD3E	0.309574	0.085	1.70034e-49
ANXA11	0.309236	0.248	6.8773e-49
CBX6	0.307348	0.26	2.63102e-47
FAM107B	0.305833	0.082	7.19035e-52
GNLY	0.305458	0.356	1.63948e-34
TMC8	0.3046	0.088	8.77475e-46
CXCR4	0.303305	0.084	1.02441e-49
TRPV2	0.302486	0.108	3.53197e-51
ETS1	0.302191	0.138	3.95071e-46
CLEC7A	0.301241	0.144	1.32632e-46
LAIR1	0.300514	0.118	9.44003e-48
SPN	0.300508	0.107	7.22732e-48
TNS3	0.299204	0.122	7.3982e-38
GRB2	0.297897	0.177	5.93804e-46
LILRB2	0.296175	0.115	3.98904e-45
HERPUD1	0.295638	0.192	2.31506e-39
TGFBI	0.294809	0.302	9.05395e-36
ASAH1	0.293541	0.327	1.17926e-27
NOP53	0.293431	0.521	2.23142e-31
CELF2	0.292642	0.088	4.04075e-47
RNASEK	0.292075	0.217	1.77989e-42
ATP5F1E	0.29204	0.322	3.35125e-40
TNIP1	0.2914	0.147	1.9168e-43
FKBP5	0.289201	0.167	4.04648e-42
FCGR1A	0.289128	0.048	3.97556e-46
M6PR	0.288766	0.169	1.24675e-43
GZMB	0.288757	0.393	8.05437e-26
ARHGAP25	0.288251	0.119	1.7145e-44
TRAF3IP3	0.28818	0.049	2.77687e-50
KLRK1	0.288084	0.093	3.55155e-38
IL10RA	0.287925	0.057	3.14114e-47
MOB1A	0.287497	0.172	7.32116e-42
SF3B1	0.287119	0.29	1.31268e-40
MYH9	0.286455	0.737	2.5816e-35
TRIM22	0.286301	0.436	3.92335e-41
SRRM2	0.285666	0.48	1.36993e-30
SASH3	0.28476	0.159	1.91257e-44
H1FX	0.283585	0.381	6.88227e-37
ETV6	0.282138	0.198	2.38265e-40
TACC1	0.28147	0.182	2.79912e-40
TMEM173	0.28135	0.21	3.35765e-39
ADAM19	0.280689	0.158	4.94426e-41
SAT1	0.28049	0.184	3.80004e-27
PPP2R5C	0.280167	0.258	1.56707e-31
GSN	0.278364	0.703	8.14836e-23
DDX5	0.278114	0.893	3.07469e-30
CFLAR	0.277352	0.192	2.8535e-38
HIST1H4A	0.276994	0.301	5.75634e-29
ZFP36L1	0.276915	0.373	4.29549e-33
RNF213	0.276839	0.576	6.40402e-33
SIPA1	0.275162	0.094	1.00799e-43
C1R	0.275077	0.65	3.82237e-20
HIST1H4E	0.274567	0.177	3.42968e-32
ARRB2	0.274398	0.086	9.63175e-45
GPX4	0.274217	0.209	1.39226e-31
DEK	0.274094	0.375	1.70149e-38
EEF1G	0.273723	0.64	1.11278e-21
BIN2	0.27351	0.051	1.37341e-47
GABARAP	0.273345	0.635	1.86092e-31
ARHGAP30	0.272528	0.068	4.5055e-44
CAPNS1	0.272372	0.29	4.42646e-35
CASP8	0.272099	0.123	2.98888e-39
LAG3	0.271414	0.067	4.26055e-33
ARPC3	0.27124	0.351	2.05591e-37
MGAT1	0.269559	0.242	3.86346e-36
NUB1	0.269274	0.168	2.0501e-34
JAML	0.269244	0.066	1.39901e-40
SERPINA1	0.269197	0.05	1.80025e-40
COL4A1	0.26889	0.192	2.44549e-17
GRN	0.268881	0.283	1.26711e-23
ATP6V0B	0.268637	0.308	2.35871e-32
RNF130	0.268417	0.15	2.5212e-37
APOBR	0.268396	0.296	2.02213e-34
IKZF3	0.268356	0.057	1.5176e-42
MS4A6A	0.267761	0.074	6.21622e-35
GPSM3	0.266039	0.046	2.00353e-45
MICAL1	0.265951	0.127	1.56116e-37
SH3BGRL	0.265464	0.236	3.57831e-36
SERPINB9	0.265165	0.202	8.19116e-31
ARAP1	0.264441	0.287	9.84919e-34
IL21R	0.264252	0.063	1.71582e-43
HIST2H2AB	0.263419	0.151	3.74282e-32
PSME1	0.26335	0.416	4.48162e-29
ZMIZ2	0.262382	0.185	3.54442e-36
ZNF101	0.262234	0.08	4.83983e-37
VAC14	0.261814	0.131	1.0563e-37
GSTK1	0.260718	0.397	5.68168e-35
GIMAP1	0.260121	0.119	1.06706e-36
PRRX1	0.260075	0.231	3.03654e-25
RAPGEF1	0.259226	0.125	1.09009e-37
MOB3A	0.259086	0.208	1.00834e-36
CIRBP	0.257876	0.573	1.65348e-29
APOL3	0.257471	0.167	6.81393e-34
CARD8	0.257003	0.146	1.83571e-34
EMILIN1	0.256738	0.173	9.66287e-33
CALR	0.256365	0.551	2.53953e-37
VAV1	0.255943	0.105	1.99185e-38
ATP2A3	0.255818	0.093	2.53318e-35
PTK2B	0.255768	0.117	5.98609e-36
FCGR2A	0.255307	0.086	7.71105e-37
ESYT2	0.255078	0.165	1.66359e-33
FAM49B	0.253987	0.143	2.43281e-35
CDV3	0.253947	0.504	6.52393e-31
HNRNPU	0.253889	0.239	2.57791e-31
CD274	0.253139	0.08	6.11133e-35
SAMSN1	0.252983	0.08	4.77655e-39
RCSD1	0.252546	0.119	5.14663e-37
DBNL	0.252438	0.437	5.01725e-29
DRAM1	0.252408	0.077	3.75272e-39
CLCN7	0.251342	0.168	7.56952e-34
EID1	0.250929	0.363	4.76765e-29
CD96	0.250117	0.082	2.11392e-35

## Sheet: adj p<0.05, FC>1.5
UP in lesion	Up in ulcer
ACTB	AQP3
ARHGAP45	ASPRV1
ARPC1B	CALML5
B2M	CASP14
C1QB	CDSN
C1QC	CLTB
C3	CNFN
CAPG	COL17A1
CCL18	CRABP2
CCL19	CST6
CCL21	DMKN
CCL5	DSC2
CD63	DSG1
CD74	DSP
CHI3L1	EVPL
CORO1A	FABP5
COTL1	FLG
CST3	GJA1
CTSB	GJB2
CTSD	GLTP
CTSH	HSPB1
CTSS	IFI6
CTSZ	IVL
CXCL9	JUP
CYBA	KLK7
EFHD2	KRT1
EMP3	KRT10
FBP1	KRT14
FCER1G	KRT15
FGL2	KRT16
FN1	KRT2
FTH1	KRT5
FTL	KRT6B
GBP5	KRTDAP
GLUL	LOR
GNAI2	LY6D
HLA-DMB	LYPD3
HLA-DPA1	PERP
HLA-DPB1	PKP1
HLA-DQA1	PKP3
HLA-DRA	S100A14
HLA-DRB1	S100A16
HLA-DRB5	S100A2
HLA-E	S100A7
IDO1	S100A8
IFI30	S100A9
IGHG1	SBSN
IGKC	SDC1
IKZF1	SLPI
IL2RG	SPINK5
IL32	SPRR2A
IRF8	TACSTD2
ITGB2	TRIM29
JAK3	TUBA4A
LAP3
LAPTM5
LCP1
LIMD2
LSP1
LTB
LYZ
MMP2
MMP9
MT2A
PSAP
RAC2
RASSF4
SLAMF7
SOD2
SQSTM1
SRGN
TIMP1
TMSB4X
TRAC
TRBC1
TRBC2
UBD
VIM
VOPP1
WIPF1

## Sheet: KEGG_GO_Up in ulcer pathways
KEGG 2021 Human
Term	Adjusted P-value	Genes
Staphylococcus aureus infection	0.000423	KRT16;KRT15;KRT14;DSG1;KRT10
Estrogen signaling pathway	0.00125247	CALML5;KRT16;KRT15;KRT14;KRT10
Arrhythmogenic right ventricular cardiomyopathy	0.00136881	DSP;GJA1;JUP;DSC2
IL-17 signaling pathway	0.0387881	S100A9;S100A8;S100A7
GO Biological Processes
Term	Adjusted P-value	Genes
Epidermis Development (GO:0008544)	1.78e-23	KRTDAP;DSP;COL17A1;CDSN;CALML5;CRABP2;KRT2;SPINK5;KRT5;EVPL;KLK7;CASP14;FABP5;KRT15;KRT14;S100A7
Intermediate Filament Organization (GO:0045109)	4.16e-13	DSP;KRT16;KRT2;KRT15;KRT1;KRT14;PKP1;KRT5;KRT10;KRT6B
Epidermal Cell Differentiation (GO:0009913)	1.96e-10	DSP;CDSN;KRT16;SPINK5;KRT10;EVPL;IVL;S100A7
Skin Development (GO:0043588)	1.01e-09	DSP;CDSN;KRT16;KRT10;EVPL;ASPRV1;IVL;S100A7
Keratinocyte Differentiation (GO:0030216)	1.32e-09	DSP;CDSN;KRT16;KRT10;EVPL;IVL;S100A7

## Sheet: KEGG_GO_Up in lesion core
KEGG 2021 Human
Term			Adjusted P-value	Genes
Antigen processing and presentation			7.18068e-16	CD74;HLA-DRB5;IFI30;CTSS;HLA-E;HLA-DMB;HLA-DPB1;HLA-DRA;B2M;HLA-DQA1;HLA-DRB1;CTSB;HLA-DPA1
Tuberculosis			3.32238e-14	CD74;HLA-DRB5;FCER1G;ITGB2;LSP1;CORO1A;CTSS;C3;HLA-DMB;HLA-DPB1;HLA-DRA;CTSD;HLA-DQA1;HLA-DRB1;HLA-DPA1
Viral myocarditis			3.32238e-14	HLA-DRB5;HLA-DMB;ITGB2;RAC2;HLA-DPB1;HLA-DRA;ACTB;HLA-DQA1;HLA-DRB1;HLA-DPA1;HLA-E
Phagosome			4.74378e-14	HLA-DRB5;ITGB2;CYBA;CORO1A;CTSS;ACTB;HLA-E;C3;HLA-DMB;HLA-DPB1;HLA-DRA;HLA-DQA1;HLA-DRB1;HLA-DPA1
Staphylococcus aureus infection			4.06507e-12	C1QB;C3;HLA-DRB5;HLA-DMB;ITGB2;HLA-DPB1;HLA-DRA;HLA-DQA1;HLA-DRB1;HLA-DPA1;C1QC
Asthma			9.26536e-12	HLA-DRB5;HLA-DMB;FCER1G;HLA-DPB1;HLA-DRA;HLA-DQA1;HLA-DRB1;HLA-DPA1
Leishmaniasis			1.22804e-11	C3;HLA-DRB5;HLA-DMB;ITGB2;HLA-DPB1;HLA-DRA;CYBA;HLA-DQA1;HLA-DRB1;HLA-DPA1
Allograft rejection			4.21239e-11	HLA-DRB5;HLA-DMB;HLA-DPB1;HLA-DRA;HLA-DQA1;HLA-DRB1;HLA-DPA1;HLA-E
Rheumatoid arthritis			6.68464e-11	HLA-DRB5;HLA-DMB;CCL5;ITGB2;HLA-DPB1;HLA-DRA;LTB;HLA-DQA1;HLA-DRB1;HLA-DPA1
Graft-versus-host disease			8.0299e-11	HLA-DRB5;HLA-DMB;HLA-DPB1;HLA-DRA;HLA-DQA1;HLA-DRB1;HLA-DPA1;HLA-E
Type I diabetes mellitus			8.93979e-11	HLA-DRB5;HLA-DMB;HLA-DPB1;HLA-DRA;HLA-DQA1;HLA-DRB1;HLA-DPA1;HLA-E
Autoimmune thyroid disease			4.85096e-10	HLA-DRB5;HLA-DMB;HLA-DPB1;HLA-DRA;HLA-DQA1;HLA-DRB1;HLA-DPA1;HLA-E
GO Biological Processes
Term			Adjusted P-value	Genes
Antigen Processing And Presentation Of Exogenous Peptide Antigen (GO:0002478)			1.66334e-16	HLA-DRB5;HLA-DMB;FCER1G;HLA-DRA;IFI30;CTSD;CTSS;HLA-DQA1;HLA-DRB1;HLA-DPA1;HLA-E
Antigen Processing And Presentation Of Exogenous Peptide Antigen Via MHC Class II (GO:0019886)			1.50864e-15	HLA-DRB5;HLA-DMB;FCER1G;HLA-DRA;IFI30;CTSD;CTSS;HLA-DQA1;HLA-DRB1;HLA-DPA1
Antigen Processing And Presentation Of Peptide Antigen Via MHC Class II (GO:0002495)			2.4691e-15	HLA-DRB5;HLA-DMB;FCER1G;HLA-DRA;IFI30;CTSD;CTSS;HLA-DQA1;HLA-DRB1;HLA-DPA1
Regulation Of T Cell Activation (GO:0050863)			1.36165e-11	HLA-DRB5;HLA-DMB;CCL5;LAPTM5;HLA-DRA;B2M;JAK3;HLA-DQA1;HLA-DRB1;HLA-DPA1
Immunoglobulin Mediated Immune Response (GO:0016064)			5.09996e-11	CD74;HLA-DRB5;HLA-DMB;FCER1G;HLA-DRA;HLA-DQA1;HLA-DRB1;HLA-DPA1
MHC Class II Protein Complex Assembly (GO:0002399)			1.44705e-09	HLA-DRB5;HLA-DMB;HLA-DRA;HLA-DQA1;HLA-DRB1;HLA-DPA1
Peptide Antigen Assembly With MHC Class II Protein Complex (GO:0002503)			1.44705e-09	HLA-DRB5;HLA-DMB;HLA-DRA;HLA-DQA1;HLA-DRB1;HLA-DPA1
Positive Regulation Of T Cell Activation (GO:0050870)			1.92745e-09	HLA-DRB5;HLA-DMB;CCL5;HLA-DRA;CCL19;B2M;ACTB;HLA-DQA1;HLA-DRB1;HLA-DPA1
Response To Type II Interferon (GO:0034341)			3.4564e-09	GBP5;CD74;CCL21;CCL5;UBD;IRF8;CCL19;CCL18;HLA-DPA1
Peptide Antigen Assembly With MHC Protein Complex (GO:0002501)			6.18298e-09	HLA-DRB5;HLA-DMB;HLA-DRA;HLA-DQA1;HLA-DRB1;HLA-DPA1
Immunoglobulin Production Involved In Immunoglobulin-Mediated Immune Response (GO:0002381)			8.18916e-09	HLA-DRB5;HLA-DMB;HLA-DRA;HLA-DQA1;HLA-DRB1;HLA-DPA1
Positive Regulation Of Leukocyte Cell-Cell Adhesion (GO:1903039)			3.63304e-08	HLA-DRB5;HLA-DMB;ITGB2;HLA-DRA;HLA-DQA1;HLA-DRB1;HLA-DPA1

## Sheet: STRING UP in lesion core 
RED cluster										GREEN cluster										BLUE cluster

## Sheet: STRING UP in ulcer
RED cluster										GREEN cluster										BLUE cluster

[truncated: 1 more sheets: STRING CXCL9 cluster]
